# Supplementary material for: catena-Poly[[aquanickel(II)]-μ-pyridine-2,6-dicarboxylato-[aquanickel(II)]-μ-2,5-di-4-pyridyl-1,3,4-thiadiazole]
Source: Acta Crystallogr Sect E Struct Rep Online. 2009 Apr 8;65(Pt 5):m497. doi: 10.1107/S1600536809012628 (PMC2977561; doi:10.1107/S1600536809012628)
Supplement: Supplementary file 1 [file e-65-0m497-sup1.cif]

##############################################################################
###                                                                        ###
###        Electronic paper (Acta Crystallographica Section E)             ###
###                                                                        ###
##############################################################################
#                                                                            #
# This CIF contains the data in a paper accepted for publication in Acta     #
# Crystallographica Section E. It conforms to the requirements of Notes      #
# for Authors for Section E, and has been peer reviewed under the auspices   #
# of the IUCr Commission on Journals.                                        #
#                                                                            #
# Full details of the Crystallographic Information File format               #
# are given in the paper "The Crystallographic Information File (CIF):       #
# a New Standard Archive File for Crystallography" by S. R. Hall, F. H.      #
# Allen and I. D. Brown [Acta Cryst. (1991), A47, 655-685].                  #
#                                                                            #
# The current version of the core CIF dictionary is obtainable from          #
# ftp://ftp.iucr.org/pub/cif_core.dic. The current version number is 2.4.    #
#                                                                            #
# Software is freely available for graphical display of the structure(s) in  #
# this CIF.  For information consult the CIF home page http://www.iucr.org/  #
# cif/home.html                                                              #
#                                                                            #
# This file may be used for bona fide research purposes within the           #
# scientific community so long as proper attribution is given to the journal # 
# article from which it was obtained.                                        #
#                                                                            #
##############################################################################
                                             
data_I
_audit_creation_method     SHELXL-97
_chemical_name_systematic
;
<i>catena</i>-Poly[[aquanickel(II)]-\m-pyridine-2,6-
dicarboxylato-[aquanickel(II)]-\m-2,5-di-4-pyridyl-1,3,4-thiadiazole]
;
_chemical_name_common     ?
_chemical_formula_moiety     'C26 H16 N6 Ni2 O9 S, H2 O'
_chemical_formula_sum     'C26 H18 N6 Ni2 O10 S'
_chemical_formula_iupac     '[Ni2 (C7 H3 N O4)2 (C12 H8 N4 S) (H2 O)2]'
_chemical_formula_weight     723.94
_chemical_melting_point     ?
_symmetry_cell_setting     triclinic
_symmetry_space_group_name_H-M     ' P -1 '
_symmetry_space_group_name_Hall     '-P 1'
loop_
    _symmetry_equiv_pos_as_xyz
    'x, y, z'
    '-x, -y, -z'
_cell_length_a     8.2998(12)
_cell_length_b     10.0819(15)
_cell_length_c     17.318(3)
_cell_angle_alpha     96.652(2)
_cell_angle_beta     100.629(2)
_cell_angle_gamma     108.077(2)
_cell_volume     1330.6(3)
_cell_formula_units_Z     2
_cell_measurement_reflns_used     4735
_cell_measurement_theta_min     2.28
_cell_measurement_theta_max     25.20
_cell_measurement_temperature     298(2)
_exptl_crystal_description     block
_exptl_crystal_colour     green
_exptl_crystal_size_max     0.28
_exptl_crystal_size_mid     0.21
_exptl_crystal_size_min     0.15
_exptl_crystal_density_diffrn     1.807
_exptl_crystal_density_meas     ?
_exptl_crystal_density_method     'not measured'
_exptl_crystal_F_000     736
_exptl_absorpt_coefficient_mu     1.567
_exptl_absorpt_correction_type     multi-scan
_exptl_absorpt_process_details     '(SADABS; Bruker, 2004)'
_exptl_absorpt_correction_T_min     0.6681
_exptl_absorpt_correction_T_max     0.7989
_exptl_special_details
;
;
_diffrn_ambient_temperature     298(2)
_diffrn_radiation_type     MoK\a
_diffrn_radiation_wavelength     0.71073
_diffrn_radiation_source     'fine-focus sealed tube'
_diffrn_radiation_monochromator     graphite
_diffrn_measurement_device_type     'Bruker APEXII'
_diffrn_measurement_method     '\f and \w scans'
_diffrn_detector_area_resol_mean     ?
_diffrn_reflns_number     9932
_diffrn_reflns_av_R_equivalents     0.0384
_diffrn_reflns_av_sigmaI/netI     0.0601
_diffrn_reflns_theta_min     2.28
_diffrn_reflns_theta_max     25.20
_diffrn_reflns_theta_full     25.20
_diffrn_measured_fraction_theta_max     0.993
_diffrn_measured_fraction_theta_full     0.993
_diffrn_reflns_limit_h_min     -9
_diffrn_reflns_limit_h_max     9
_diffrn_reflns_limit_k_min     -12
_diffrn_reflns_limit_k_max     12
_diffrn_reflns_limit_l_min     -20
_diffrn_reflns_limit_l_max     20
_diffrn_standards_number     0
_diffrn_standards_interval_count     0
_diffrn_standards_interval_time     0
_diffrn_standards_decay_%     ?
_refine_special_details
;
 Refinement of F^2^ against ALL reflections.  The weighted R-factor wR and
 goodness of fit S are based on F^2^, conventional R-factors R are based
 on F, with F set to zero for negative F^2^. The threshold expression of
 F^2^ > 2sigma(F^2^) is used only for calculating R-factors(gt) etc. and is
 not relevant to the choice of reflections for refinement.  R-factors based
 on F^2^ are statistically about twice as large as those based on F, and R-
 factors based on ALL data will be even larger.
;
_reflns_number_total     4735
_reflns_number_gt     3249
_reflns_threshold_expression     I>2\s(I)
_refine_ls_structure_factor_coef     Fsqd
_refine_ls_matrix_type     full
_refine_ls_R_factor_all     0.0767
_refine_ls_R_factor_gt     0.0463
_refine_ls_wR_factor_gt     0.1248
_refine_ls_wR_factor_ref     0.1470
_refine_ls_goodness_of_fit_ref     0.965
_refine_ls_restrained_S_all     0.965
_refine_ls_number_reflns     4735
_refine_ls_number_parameters     406
_refine_ls_number_restraints     0
_refine_ls_hydrogen_treatment     constr
_refine_ls_weighting_scheme     calc
_refine_ls_weighting_details
                 'calc w=1/[\s^2^(Fo^2^)+(0.0901P)^2^] where P=(Fo^2^+2Fc^2^)/3'
_atom_sites_solution_hydrogens     geom
_atom_sites_solution_primary     direct
_atom_sites_solution_secondary     difmap
_refine_ls_shift/su_max     0.001
_refine_ls_shift/su_mean     0.000
_refine_diff_density_max     0.433
_refine_diff_density_min     -0.539
_refine_ls_extinction_method     none
_refine_ls_extinction_coef     ?
loop_
    _atom_type_symbol
    _atom_type_description
    _atom_type_scat_dispersion_real
    _atom_type_scat_dispersion_imag
    _atom_type_scat_source
    'C' 'C' 0.0033 0.0016
                         'International Tables Vol C Tables 4.2.6.8 and 6.1.1.4'
    'H' 'H' 0.0000 0.0000
                         'International Tables Vol C Tables 4.2.6.8 and 6.1.1.4'
    'N' 'N' 0.0061 0.0033
                         'International Tables Vol C Tables 4.2.6.8 and 6.1.1.4'
    'O' 'O' 0.0106 0.0060
                         'International Tables Vol C Tables 4.2.6.8 and 6.1.1.4'
    'S' 'S' 0.1246 0.1234
                         'International Tables Vol C Tables 4.2.6.8 and 6.1.1.4'
    'Ni' 'Ni' 0.3393 1.1124
                         'International Tables Vol C Tables 4.2.6.8 and 6.1.1.4'
_computing_data_collection     'APEX2 (Bruker, 2004)'
_computing_cell_refinement     'SAINT (Bruker, 2004)'
_computing_data_reduction     'SAINT (Bruker, 2004)'
_computing_structure_solution     'SHELXS97 (Sheldrick, 2008)'
_computing_structure_refinement     'SHELXL97 (Sheldrick, 2008)'
_computing_molecular_graphics
;
ORTEPIII (Burnett & Johnson, 1996) and ORTEP-3 for Windows (Farrugia,
1997)
;
_computing_publication_material     'SHELXL97 (Sheldrick, 2008)'
loop_
    _atom_site_type_symbol
    _atom_site_label
    _atom_site_fract_x
    _atom_site_fract_y
    _atom_site_fract_z
    _atom_site_U_iso_or_equiv
    _atom_site_adp_type
    _atom_site_calc_flag
    _atom_site_refinement_flags
    _atom_site_occupancy
    _atom_site_disorder_assembly
    _atom_site_disorder_group
    Ni Ni2 1.69956(7) 1.19003(6) 0.87739(3) 0.02962(19) Uani d . 1 . .
    Ni Ni1 -0.14341(8) 0.36762(7) 0.60834(4) 0.0429(2) Uani d . 1 . .
    S S1 0.77693(15) 0.77425(14) 0.74915(8) 0.0431(4) Uani d . 1 . .
    O O1 1.8982(4) 1.1719(4) 0.6830(2) 0.0488(9) Uani d . 1 . .
    O O2 1.7107(4) 1.1265(4) 0.76286(19) 0.0402(8) Uani d . 1 . .
    O O3 1.7748(4) 1.2547(4) 0.99695(19) 0.0403(8) Uani d . 1 . .
    O O4 2.0135(4) 1.3775(4) 1.0943(2) 0.0455(9) Uani d . 1 . .
    O O5 -0.0806(5) 0.2964(4) 0.5084(2) 0.0594(11) Uani d . 1 . .
    O O6 -0.1988(6) 0.1538(5) 0.3893(2) 0.0734(13) Uani d . 1 . .
    O O7 -0.2846(5) 0.4040(4) 0.6856(2) 0.0475(9) Uani d . 1 . .
    O O8 -0.5522(5) 0.3199(4) 0.7064(2) 0.0547(10) Uani d . 1 . .
    O O9 1.6629(4) 1.4007(4) 0.8577(2) 0.0427(8) Uani d . 1 . .
    H H1W 1.7581 1.4660 0.8704 0.064 Uiso d R 1 . .
    H H2W 1.6180 1.3885 0.8091 0.064 Uiso d R 1 . .
    O O10 -0.1970(7) 0.5901(5) 0.5634(3) 0.0955(16) Uani d . 1 . .
    H H3W -0.2039 0.6337 0.6070 0.143 Uiso d R 1 . .
    H H4W -0.1103 0.6361 0.5461 0.143 Uiso d R 1 . .
    N N1 1.9442(5) 1.2626(4) 0.8884(2) 0.0321(9) Uani d . 1 . .
    N N2 -0.3695(5) 0.2512(4) 0.5473(2) 0.0406(10) Uani d . 1 . .
    N N3 1.4516(5) 1.0892(4) 0.8666(2) 0.0340(9) Uani d . 1 . .
    N N4 0.8221(5) 0.9038(5) 0.8903(2) 0.0449(11) Uani d . 1 . .
    N N5 0.6470(5) 0.8299(5) 0.8649(2) 0.0442(11) Uani d . 1 . .
    N N6 0.0871(5) 0.4965(4) 0.6684(2) 0.0390(10) Uani d . 1 . .
    C C1 1.8619(6) 1.1791(5) 0.7489(3) 0.0339(11) Uani d . 1 . .
    C C2 2.0073(6) 1.2550(5) 0.8231(3) 0.0323(11) Uani d . 1 . .
    C C3 2.1824(6) 1.3118(5) 0.8283(3) 0.0372(12) Uani d . 1 . .
    H H3 2.2270 1.3079 0.7830 0.045 Uiso calc R 1 . .
    C C4 2.2911(6) 1.3751(6) 0.9028(3) 0.0467(14) Uani d . 1 . .
    H H4 2.4109 1.4131 0.9081 0.056 Uiso calc R 1 . .
    C C5 2.2227(6) 1.3823(5) 0.9695(3) 0.0435(13) Uani d . 1 . .
    H H5 2.2954 1.4258 1.0197 0.052 Uiso calc R 1 . .
    C C6 2.0453(6) 1.3240(5) 0.9606(3) 0.0329(11) Uani d . 1 . .
    C C7 1.9391(6) 1.3217(5) 1.0237(3) 0.0362(11) Uani d . 1 . .
    C C8 -0.2127(8) 0.2105(6) 0.4531(3) 0.0529(15) Uani d . 1 . .
    C C9 -0.3855(7) 0.1851(6) 0.4741(3) 0.0462(13) Uani d . 1 . .
    C C10 -0.5481(7) 0.1018(6) 0.4266(3) 0.0535(15) Uani d . 1 . .
    H H10 -0.5611 0.0541 0.3753 0.064 Uiso calc R 1 . .
    C C11 -0.6908(8) 0.0937(6) 0.4600(4) 0.0584(16) Uani d . 1 . .
    H H11 -0.8022 0.0410 0.4296 0.070 Uiso calc R 1 . .
    C C12 -0.6711(7) 0.1626(6) 0.5379(3) 0.0535(15) Uani d . 1 . .
    H H12 -0.7667 0.1554 0.5601 0.064 Uiso calc R 1 . .
    C C13 -0.5039(7) 0.2415(6) 0.5803(3) 0.0427(13) Uani d . 1 . .
    C C14 -0.4484(7) 0.3255(6) 0.6637(3) 0.0420(13) Uani d . 1 . .
    C C15 1.3472(6) 1.0279(5) 0.7932(3) 0.0370(12) Uani d . 1 . .
    H H15 1.3966 1.0319 0.7491 0.044 Uiso calc R 1 . .
    C C16 1.1708(6) 0.9599(5) 0.7813(3) 0.0357(11) Uani d . 1 . .
    H H16 1.1027 0.9185 0.7301 0.043 Uiso calc R 1 . .
    C C17 1.0954(6) 0.9536(5) 0.8465(3) 0.0304(10) Uani d . 1 . .
    C C18 1.2028(6) 1.0150(5) 0.9222(3) 0.0347(11) Uani d . 1 . .
    H H18 1.1568 1.0116 0.9672 0.042 Uiso calc R 1 . .
    C C19 1.3778(6) 1.0807(5) 0.9293(3) 0.0357(11) Uani d . 1 . .
    H H19 1.4487 1.1214 0.9801 0.043 Uiso calc R 1 . .
    C C20 0.9077(6) 0.8850(5) 0.8354(3) 0.0323(11) Uani d . 1 . .
    C C21 0.6026(6) 0.7566(5) 0.7930(3) 0.0328(11) Uani d . 1 . .
    C C22 0.2237(6) 0.5116(6) 0.6344(3) 0.0460(13) Uani d . 1 . .
    H H22 0.2044 0.4638 0.5825 0.055 Uiso calc R 1 . .
    C C23 0.3899(7) 0.5949(6) 0.6736(3) 0.0469(14) Uani d . 1 . .
    H H23 0.4808 0.6017 0.6482 0.056 Uiso calc R 1 . .
    C C24 0.4242(6) 0.6691(5) 0.7506(3) 0.0343(11) Uani d . 1 . .
    C C25 0.2834(6) 0.6548(5) 0.7860(3) 0.0388(12) Uani d . 1 . .
    H H25 0.2995 0.7013 0.8379 0.047 Uiso calc R 1 . .
    C C26 0.1188(6) 0.5695(5) 0.7419(3) 0.0385(12) Uani d . 1 . .
    H H26 0.0248 0.5629 0.7651 0.046 Uiso calc R 1 . .
loop_
    _atom_site_aniso_label
    _atom_site_aniso_U_11
    _atom_site_aniso_U_22
    _atom_site_aniso_U_33
    _atom_site_aniso_U_12
    _atom_site_aniso_U_13
    _atom_site_aniso_U_23
    Ni2 0.0176(3) 0.0381(4) 0.0277(3) 0.0029(3) 0.0071(2) 0.0001(3)
    Ni1 0.0297(4) 0.0543(5) 0.0314(4) -0.0011(3) 0.0087(3) -0.0033(3)
    S1 0.0250(7) 0.0552(8) 0.0370(7) 0.0022(6) 0.0088(5) -0.0093(6)
    O1 0.040(2) 0.066(3) 0.033(2) 0.0106(18) 0.0136(17) -0.0056(18)
    O2 0.0252(18) 0.048(2) 0.0379(19) 0.0035(16) 0.0056(15) -0.0007(16)
    O3 0.0267(18) 0.053(2) 0.0344(19) 0.0057(16) 0.0079(15) 0.0024(16)
    O4 0.036(2) 0.057(2) 0.035(2) 0.0085(18) 0.0064(16) -0.0009(17)
    O5 0.047(2) 0.077(3) 0.041(2) 0.005(2) 0.0176(19) -0.001(2)
    O6 0.074(3) 0.084(3) 0.050(3) 0.012(2) 0.025(2) -0.011(2)
    O7 0.038(2) 0.050(2) 0.044(2) 0.0007(17) 0.0134(17) -0.0023(17)
    O8 0.040(2) 0.076(3) 0.049(2) 0.017(2) 0.0185(19) 0.005(2)
    O9 0.0343(19) 0.048(2) 0.041(2) 0.0102(16) 0.0086(16) 0.0013(16)
    O10 0.097(4) 0.097(4) 0.089(4) 0.015(3) 0.040(3) 0.025(3)
    N1 0.026(2) 0.037(2) 0.032(2) 0.0074(17) 0.0110(17) 0.0031(18)
    N2 0.037(2) 0.043(3) 0.035(2) 0.006(2) 0.0076(19) 0.003(2)
    N3 0.027(2) 0.038(2) 0.033(2) 0.0054(18) 0.0097(18) 0.0025(18)
    N4 0.028(2) 0.055(3) 0.038(3) -0.001(2) 0.0104(19) -0.006(2)
    N5 0.022(2) 0.055(3) 0.044(3) -0.0002(19) 0.0111(19) -0.006(2)
    N6 0.029(2) 0.041(2) 0.038(2) 0.0025(19) 0.0070(19) 0.002(2)
    C1 0.024(3) 0.041(3) 0.033(3) 0.010(2) 0.006(2) -0.002(2)
    C2 0.029(3) 0.033(3) 0.033(3) 0.009(2) 0.010(2) 0.001(2)
    C3 0.024(3) 0.046(3) 0.042(3) 0.011(2) 0.014(2) 0.005(2)
    C4 0.020(3) 0.056(3) 0.054(4) 0.003(2) 0.011(2) -0.003(3)
    C5 0.030(3) 0.047(3) 0.043(3) 0.004(2) 0.006(2) -0.009(2)
    C6 0.026(3) 0.037(3) 0.033(3) 0.009(2) 0.008(2) 0.002(2)
    C7 0.031(3) 0.041(3) 0.034(3) 0.009(2) 0.010(2) 0.004(2)
    C8 0.060(4) 0.052(4) 0.035(3) 0.007(3) 0.012(3) -0.002(3)
    C9 0.051(3) 0.040(3) 0.041(3) 0.007(3) 0.011(3) 0.005(2)
    C10 0.055(4) 0.048(3) 0.039(3) 0.001(3) -0.001(3) 0.000(3)
    C11 0.047(4) 0.059(4) 0.049(4) 0.004(3) -0.005(3) -0.002(3)
    C12 0.035(3) 0.058(4) 0.055(4) 0.004(3) 0.005(3) 0.001(3)
    C13 0.036(3) 0.045(3) 0.044(3) 0.010(2) 0.010(2) 0.007(2)
    C14 0.039(3) 0.047(3) 0.035(3) 0.012(3) 0.005(2) 0.003(2)
    C15 0.027(3) 0.045(3) 0.031(3) 0.005(2) 0.008(2) -0.002(2)
    C16 0.026(3) 0.042(3) 0.032(3) 0.004(2) 0.008(2) 0.000(2)
    C17 0.027(2) 0.029(3) 0.029(3) 0.003(2) 0.007(2) 0.002(2)
    C18 0.027(3) 0.038(3) 0.035(3) 0.003(2) 0.013(2) 0.007(2)
    C19 0.029(3) 0.047(3) 0.026(3) 0.008(2) 0.003(2) 0.002(2)
    C20 0.026(3) 0.033(3) 0.031(3) 0.004(2) 0.004(2) 0.001(2)
    C21 0.023(2) 0.036(3) 0.038(3) 0.005(2) 0.013(2) 0.007(2)
    C22 0.032(3) 0.057(4) 0.040(3) 0.004(3) 0.010(2) -0.002(3)
    C23 0.031(3) 0.057(3) 0.046(3) 0.010(3) 0.012(2) -0.002(3)
    C24 0.030(3) 0.032(3) 0.038(3) 0.008(2) 0.007(2) 0.000(2)
    C25 0.030(3) 0.040(3) 0.040(3) 0.005(2) 0.011(2) -0.002(2)
    C26 0.026(3) 0.046(3) 0.040(3) 0.006(2) 0.010(2) 0.005(2)
_geom_special_details
;
 All esds (except the esd in the dihedral angle between two l.s. planes)
 are estimated using the full covariance matrix.  The cell esds are taken
 into account individually in the estimation of esds in distances, angles
 and torsion angles; correlations between esds in cell parameters are only
 used when they are defined by crystal symmetry.  An approximate (isotropic)
 treatment of cell esds is used for estimating esds involving l.s. planes.
;
loop_
    _geom_bond_atom_site_label_1
    _geom_bond_atom_site_label_2
    _geom_bond_site_symmetry_2
    _geom_bond_distance
    _geom_bond_publ_flag
    Ni2 N1 . 1.897(4) ?
    Ni2 N3 . 1.954(4) ?
    Ni2 O3 . 2.015(3) ?
    Ni2 O2 . 2.040(3) ?
    Ni2 O9 . 2.291(3) ?
    Ni1 N2 . 1.906(4) ?
    Ni1 N6 . 1.960(4) ?
    Ni1 O7 . 2.007(3) ?
    Ni1 O5 . 2.015(4) ?
    Ni1 O10 . 2.594(5) ?
    Ni1 O1 1_345 2.556(4) ?
    S1 C20 . 1.708(5) ?
    S1 C21 . 1.726(4) ?
    O1 C1 . 1.234(5) ?
    O2 C1 . 1.281(5) ?
    O3 C7 . 1.286(6) ?
    O4 C7 . 1.240(6) ?
    O5 C8 . 1.304(7) ?
    O6 C8 . 1.226(6) ?
    O7 C14 . 1.300(6) ?
    O8 C14 . 1.229(6) ?
    O9 H1W . 0.8282 ?
    O9 H2W . 0.8325 ?
    O10 H3W . 0.8496 ?
    O10 H4W . 0.8529 ?
    N1 C6 . 1.328(6) ?
    N1 C2 . 1.334(6) ?
    N2 C9 . 1.325(6) ?
    N2 C13 . 1.326(6) ?
    N3 C19 . 1.339(6) ?
    N3 C15 . 1.353(6) ?
    N4 C20 . 1.318(6) ?
    N4 N5 . 1.370(5) ?
    N5 C21 . 1.297(6) ?
    N6 C26 . 1.330(6) ?
    N6 C22 . 1.348(6) ?
    C1 C2 . 1.523(6) ?
    C2 C3 . 1.368(6) ?
    C3 C4 . 1.381(7) ?
    C3 H3 . 0.9300 ?
    C4 C5 . 1.382(7) ?
    C4 H4 . 0.9300 ?
    C5 C6 . 1.377(6) ?
    C5 H5 . 0.9300 ?
    C6 C7 . 1.523(6) ?
    C8 C9 . 1.497(8) ?
    C9 C10 . 1.389(7) ?
    C10 C11 . 1.395(8) ?
    C10 H10 . 0.9300 ?
    C11 C12 . 1.401(8) ?
    C11 H11 . 0.9300 ?
    C12 C13 . 1.379(7) ?
    C12 H12 . 0.9300 ?
    C13 C14 . 1.498(7) ?
    C15 C16 . 1.374(6) ?
    C15 H15 . 0.9300 ?
    C16 C17 . 1.387(6) ?
    C16 H16 . 0.9300 ?
    C17 C18 . 1.390(6) ?
    C17 C20 . 1.460(6) ?
    C18 C19 . 1.372(6) ?
    C18 H18 . 0.9300 ?
    C19 H19 . 0.9300 ?
    C21 C24 . 1.466(6) ?
    C22 C23 . 1.368(7) ?
    C22 H22 . 0.9300 ?
    C23 C24 . 1.384(7) ?
    C23 H23 . 0.9300 ?
    C24 C25 . 1.394(6) ?
    C25 C26 . 1.387(7) ?
    C25 H25 . 0.9300 ?
    C26 H26 . 0.9300 ?
loop_
    _geom_angle_atom_site_label_1
    _geom_angle_atom_site_label_2
    _geom_angle_atom_site_label_3
    _geom_angle_site_symmetry_1
    _geom_angle_site_symmetry_3
    _geom_angle
    _geom_angle_publ_flag
    N1 Ni2 N3 . . 171.86(16) ?
    N1 Ni2 O3 . . 80.99(14) ?
    N3 Ni2 O3 . . 99.57(15) ?
    N1 Ni2 O2 . . 80.38(14) ?
    N3 Ni2 O2 . . 97.88(14) ?
    O3 Ni2 O2 . . 160.06(14) ?
    N1 Ni2 O9 . . 93.67(14) ?
    N3 Ni2 O9 . . 94.42(14) ?
    O3 Ni2 O9 . . 92.34(13) ?
    O2 Ni2 O9 . . 95.87(13) ?
    N2 Ni1 N6 . . 176.70(18) ?
    N2 Ni1 O7 . . 80.93(16) ?
    N6 Ni1 O7 . . 98.94(16) ?
    N2 Ni1 O5 . . 80.32(17) ?
    N6 Ni1 O5 . . 99.67(16) ?
    O7 Ni1 O5 . . 161.16(16) ?
    N2 Ni1 O10 . . 90.19(17) ?
    N6 Ni1 O10 . . 86.53(17) ?
    O7 Ni1 O10 . . 81.20(16) ?
    O5 Ni1 O10 . . 97.04(17) ?
    N2 Ni1 O1 . 1_345 93.23(15) ?
    N6 Ni1 O1 . 1_345 90.06(15) ?
    O7 Ni1 O1 . 1_345 86.78(13) ?
    O5 Ni1 O1 . 1_345 96.07(14) ?
    C20 S1 C21 . . 87.9(2) ?
    C1 O2 Ni2 . . 113.8(3) ?
    C7 O3 Ni2 . . 114.5(3) ?
    C8 O5 Ni1 . . 114.6(4) ?
    C14 O7 Ni1 . . 113.8(3) ?
    Ni2 O9 H1W . . 110.3 ?
    Ni2 O9 H2W . . 105.3 ?
    H1W O9 H2W . . 111.2 ?
    Ni1 O10 H3W . . 101.0 ?
    Ni1 O10 H4W . . 108.8 ?
    H3W O10 H4W . . 112.9 ?
    C6 N1 C2 . . 122.7(4) ?
    C6 N1 Ni2 . . 118.3(3) ?
    C2 N1 Ni2 . . 118.9(3) ?
    C9 N2 C13 . . 123.2(5) ?
    C9 N2 Ni1 . . 118.8(4) ?
    C13 N2 Ni1 . . 118.0(4) ?
    C19 N3 C15 . . 117.7(4) ?
    C19 N3 Ni2 . . 122.7(3) ?
    C15 N3 Ni2 . . 119.6(3) ?
    C20 N4 N5 . . 112.2(4) ?
    C21 N5 N4 . . 113.4(4) ?
    C26 N6 C22 . . 117.2(4) ?
    C26 N6 Ni1 . . 124.1(3) ?
    C22 N6 Ni1 . . 118.7(4) ?
    O1 C1 O2 . . 126.5(4) ?
    O1 C1 C2 . . 118.9(4) ?
    O2 C1 C2 . . 114.6(4) ?
    N1 C2 C3 . . 120.5(4) ?
    N1 C2 C1 . . 111.2(4) ?
    C3 C2 C1 . . 128.3(4) ?
    C2 C3 C4 . . 118.2(4) ?
    C2 C3 H3 . . 120.9 ?
    C4 C3 H3 . . 120.9 ?
    C3 C4 C5 . . 120.3(5) ?
    C3 C4 H4 . . 119.9 ?
    C5 C4 H4 . . 119.9 ?
    C6 C5 C4 . . 119.0(5) ?
    C6 C5 H5 . . 120.5 ?
    C4 C5 H5 . . 120.5 ?
    N1 C6 C5 . . 119.3(4) ?
    N1 C6 C7 . . 111.7(4) ?
    C5 C6 C7 . . 128.9(4) ?
    O4 C7 O3 . . 125.9(4) ?
    O4 C7 C6 . . 119.9(4) ?
    O3 C7 C6 . . 114.1(4) ?
    O6 C8 O5 . . 123.7(6) ?
    O6 C8 C9 . . 122.1(5) ?
    O5 C8 C9 . . 114.2(5) ?
    N2 C9 C10 . . 120.9(5) ?
    N2 C9 C8 . . 112.0(5) ?
    C10 C9 C8 . . 127.1(5) ?
    C9 C10 C11 . . 116.4(5) ?
    C9 C10 H10 . . 121.8 ?
    C11 C10 H10 . . 121.8 ?
    C10 C11 C12 . . 121.9(5) ?
    C10 C11 H11 . . 119.0 ?
    C12 C11 H11 . . 119.0 ?
    C13 C12 C11 . . 117.0(5) ?
    C13 C12 H12 . . 121.5 ?
    C11 C12 H12 . . 121.5 ?
    N2 C13 C12 . . 120.5(5) ?
    N2 C13 C14 . . 112.0(5) ?
    C12 C13 C14 . . 127.5(5) ?
    O8 C14 O7 . . 123.9(5) ?
    O8 C14 C13 . . 121.6(5) ?
    O7 C14 C13 . . 114.6(4) ?
    N3 C15 C16 . . 122.4(4) ?
    N3 C15 H15 . . 118.8 ?
    C16 C15 H15 . . 118.8 ?
    C15 C16 C17 . . 119.4(5) ?
    C15 C16 H16 . . 120.3 ?
    C17 C16 H16 . . 120.3 ?
    C18 C17 C16 . . 118.2(4) ?
    C18 C17 C20 . . 121.3(4) ?
    C16 C17 C20 . . 120.5(4) ?
    C19 C18 C17 . . 119.0(4) ?
    C19 C18 H18 . . 120.5 ?
    C17 C18 H18 . . 120.5 ?
    N3 C19 C18 . . 123.2(4) ?
    N3 C19 H19 . . 118.4 ?
    C18 C19 H19 . . 118.4 ?
    N4 C20 C17 . . 123.4(4) ?
    N4 C20 S1 . . 113.4(3) ?
    C17 C20 S1 . . 123.2(3) ?
    N5 C21 C24 . . 125.1(4) ?
    N5 C21 S1 . . 113.0(3) ?
    C24 C21 S1 . . 121.9(4) ?
    N6 C22 C23 . . 122.3(5) ?
    N6 C22 H22 . . 118.9 ?
    C23 C22 H22 . . 118.9 ?
    C22 C23 C24 . . 120.8(5) ?
    C22 C23 H23 . . 119.6 ?
    C24 C23 H23 . . 119.6 ?
    C23 C24 C25 . . 117.3(5) ?
    C23 C24 C21 . . 120.8(4) ?
    C25 C24 C21 . . 121.9(4) ?
    C26 C25 C24 . . 118.3(5) ?
    C26 C25 H25 . . 120.9 ?
    C24 C25 H25 . . 120.9 ?
    N6 C26 C25 . . 124.1(5) ?
    N6 C26 H26 . . 118.0 ?
    C25 C26 H26 . . 118.0 ?
loop_
    _geom_torsion_atom_site_label_1
    _geom_torsion_atom_site_label_2
    _geom_torsion_atom_site_label_3
    _geom_torsion_atom_site_label_4
    _geom_torsion_site_symmetry_1
    _geom_torsion_site_symmetry_2
    _geom_torsion_site_symmetry_3
    _geom_torsion_site_symmetry_4
    _geom_torsion
    _geom_torsion_publ_flag
    N1 Ni2 O2 C1 . . . . -9.6(3) ?
    N3 Ni2 O2 C1 . . . . 178.5(3) ?
    O3 Ni2 O2 C1 . . . . -30.6(6) ?
    O9 Ni2 O2 C1 . . . . 83.2(3) ?
    N1 Ni2 O3 C7 . . . . 5.5(3) ?
    N3 Ni2 O3 C7 . . . . 177.3(3) ?
    O2 Ni2 O3 C7 . . . . 26.5(6) ?
    O9 Ni2 O3 C7 . . . . -87.8(3) ?
    N2 Ni1 O5 C8 . . . . -0.2(4) ?
    N6 Ni1 O5 C8 . . . . -176.9(4) ?
    O7 Ni1 O5 C8 . . . . -5.8(8) ?
    O10 Ni1 O5 C8 . . . . -89.2(4) ?
    N2 Ni1 O7 C14 . . . . 6.8(3) ?
    N6 Ni1 O7 C14 . . . . -176.5(3) ?
    O5 Ni1 O7 C14 . . . . 12.4(7) ?
    O10 Ni1 O7 C14 . . . . 98.4(4) ?
    O3 Ni2 N1 C6 . . . . -3.3(3) ?
    O2 Ni2 N1 C6 . . . . -176.2(4) ?
    O9 Ni2 N1 C6 . . . . 88.4(4) ?
    O3 Ni2 N1 C2 . . . . 179.3(4) ?
    O2 Ni2 N1 C2 . . . . 6.4(3) ?
    O9 Ni2 N1 C2 . . . . -88.9(4) ?
    O7 Ni1 N2 C9 . . . . 176.8(4) ?
    O5 Ni1 N2 C9 . . . . -1.4(4) ?
    O10 Ni1 N2 C9 . . . . 95.7(4) ?
    O7 Ni1 N2 C13 . . . . -2.7(4) ?
    O5 Ni1 N2 C13 . . . . 179.1(4) ?
    O10 Ni1 N2 C13 . . . . -83.8(4) ?
    O3 Ni2 N3 C19 . . . . 1.1(4) ?
    O2 Ni2 N3 C19 . . . . 171.4(4) ?
    O9 Ni2 N3 C19 . . . . -92.0(4) ?
    O3 Ni2 N3 C15 . . . . 179.3(4) ?
    O2 Ni2 N3 C15 . . . . -10.4(4) ?
    O9 Ni2 N3 C15 . . . . 86.2(4) ?
    C20 N4 N5 C21 . . . . 0.5(6) ?
    O7 Ni1 N6 C26 . . . . 5.0(4) ?
    O5 Ni1 N6 C26 . . . . -177.9(4) ?
    O10 Ni1 N6 C26 . . . . 85.5(4) ?
    O7 Ni1 N6 C22 . . . . -176.0(4) ?
    O5 Ni1 N6 C22 . . . . 1.1(4) ?
    O10 Ni1 N6 C22 . . . . -95.5(4) ?
    Ni2 O2 C1 O1 . . . . -170.4(4) ?
    Ni2 O2 C1 C2 . . . . 10.6(5) ?
    C6 N1 C2 C3 . . . . -0.1(7) ?
    Ni2 N1 C2 C3 . . . . 177.1(3) ?
    C6 N1 C2 C1 . . . . -179.9(4) ?
    Ni2 N1 C2 C1 . . . . -2.7(5) ?
    O1 C1 C2 N1 . . . . 175.3(4) ?
    O2 C1 C2 N1 . . . . -5.7(6) ?
    O1 C1 C2 C3 . . . . -4.5(8) ?
    O2 C1 C2 C3 . . . . 174.5(5) ?
    N1 C2 C3 C4 . . . . 0.8(7) ?
    C1 C2 C3 C4 . . . . -179.4(5) ?
    C2 C3 C4 C5 . . . . -1.1(8) ?
    C3 C4 C5 C6 . . . . 0.7(8) ?
    C2 N1 C6 C5 . . . . -0.3(7) ?
    Ni2 N1 C6 C5 . . . . -177.5(4) ?
    C2 N1 C6 C7 . . . . 178.2(4) ?
    Ni2 N1 C6 C7 . . . . 1.0(5) ?
    C4 C5 C6 N1 . . . . 0.0(8) ?
    C4 C5 C6 C7 . . . . -178.2(5) ?
    Ni2 O3 C7 O4 . . . . 176.1(4) ?
    Ni2 O3 C7 C6 . . . . -6.4(5) ?
    N1 C6 C7 O4 . . . . -178.5(4) ?
    C5 C6 C7 O4 . . . . -0.2(8) ?
    N1 C6 C7 O3 . . . . 3.7(6) ?
    C5 C6 C7 O3 . . . . -178.0(5) ?
    Ni1 O5 C8 O6 . . . . -178.0(5) ?
    Ni1 O5 C8 C9 . . . . 1.6(6) ?
    C13 N2 C9 C10 . . . . 1.0(8) ?
    Ni1 N2 C9 C10 . . . . -178.4(4) ?
    C13 N2 C9 C8 . . . . -178.0(5) ?
    Ni1 N2 C9 C8 . . . . 2.5(6) ?
    O6 C8 C9 N2 . . . . 176.9(5) ?
    O5 C8 C9 N2 . . . . -2.6(7) ?
    O6 C8 C9 C10 . . . . -2.0(10) ?
    O5 C8 C9 C10 . . . . 178.4(5) ?
    N2 C9 C10 C11 . . . . 0.6(8) ?
    C8 C9 C10 C11 . . . . 179.5(5) ?
    C9 C10 C11 C12 . . . . -1.6(9) ?
    C10 C11 C12 C13 . . . . 1.1(9) ?
    C9 N2 C13 C12 . . . . -1.6(8) ?
    Ni1 N2 C13 C12 . . . . 177.9(4) ?
    C9 N2 C13 C14 . . . . 179.3(5) ?
    Ni1 N2 C13 C14 . . . . -1.3(6) ?
    C11 C12 C13 N2 . . . . 0.5(8) ?
    C11 C12 C13 C14 . . . . 179.5(5) ?
    Ni1 O7 C14 O8 . . . . 171.5(4) ?
    Ni1 O7 C14 C13 . . . . -9.2(5) ?
    N2 C13 C14 O8 . . . . -173.6(5) ?
    C12 C13 C14 O8 . . . . 7.3(9) ?
    N2 C13 C14 O7 . . . . 7.1(6) ?
    C12 C13 C14 O7 . . . . -172.0(5) ?
    C19 N3 C15 C16 . . . . 0.7(7) ?
    Ni2 N3 C15 C16 . . . . -177.6(4) ?
    N3 C15 C16 C17 . . . . 0.3(8) ?
    C15 C16 C17 C18 . . . . -1.0(7) ?
    C15 C16 C17 C20 . . . . 178.5(4) ?
    C16 C17 C18 C19 . . . . 0.9(7) ?
    C20 C17 C18 C19 . . . . -178.7(4) ?
    C15 N3 C19 C18 . . . . -0.9(7) ?
    Ni2 N3 C19 C18 . . . . 177.4(4) ?
    C17 C18 C19 N3 . . . . 0.1(7) ?
    N5 N4 C20 C17 . . . . 178.9(4) ?
    N5 N4 C20 S1 . . . . -0.2(5) ?
    C18 C17 C20 N4 . . . . 16.3(7) ?
    C16 C17 C20 N4 . . . . -163.3(5) ?
    C18 C17 C20 S1 . . . . -164.7(4) ?
    C16 C17 C20 S1 . . . . 15.8(7) ?
    C21 S1 C20 N4 . . . . -0.1(4) ?
    C21 S1 C20 C17 . . . . -179.2(4) ?
    N4 N5 C21 C24 . . . . -179.2(4) ?
    N4 N5 C21 S1 . . . . -0.6(6) ?
    C20 S1 C21 N5 . . . . 0.4(4) ?
    C20 S1 C21 C24 . . . . 179.1(4) ?
    C26 N6 C22 C23 . . . . 1.8(8) ?
    Ni1 N6 C22 C23 . . . . -177.2(4) ?
    N6 C22 C23 C24 . . . . -0.7(9) ?
    C22 C23 C24 C25 . . . . 0.3(8) ?
    C22 C23 C24 C21 . . . . 179.1(5) ?
    N5 C21 C24 C23 . . . . 179.8(5) ?
    S1 C21 C24 C23 . . . . 1.3(7) ?
    N5 C21 C24 C25 . . . . -1.5(8) ?
    S1 C21 C24 C25 . . . . 180.0(4) ?
    C23 C24 C25 C26 . . . . -0.9(7) ?
    C21 C24 C25 C26 . . . . -179.7(4) ?
    C22 N6 C26 C25 . . . . -2.6(7) ?
    Ni1 N6 C26 C25 . . . . 176.4(4) ?
    C24 C25 C26 N6 . . . . 2.2(7) ?
loop_
    _geom_hbond_atom_site_label_D
    _geom_hbond_atom_site_label_H
    _geom_hbond_atom_site_label_A
    _geom_hbond_site_symmetry_A
    _geom_hbond_distance_DH
    _geom_hbond_distance_HA
    _geom_hbond_distance_DA
    _geom_hbond_angle_DHA
    O9 H1W O4 2_987 0.83 1.99 2.815(5) 177.6
    O9 H2W O8 1_765 0.83 1.95 2.755(5) 161.1
    O9 H2W O7 1_765 0.83 2.43 3.093(5) 137.5
    O10 H3W S1 1_455 0.85 2.75 3.601(5) 179.4
    O10 H4W O5 2_566 0.85 1.97 2.814(6) 167.9
data_global
_journal_date_recd_electronic     2009-03-27
_journal_date_accepted     2009-04-03
_journal_name_full     'Acta Crystallographica, Section E'
_journal_year     2009
_journal_volume     65
_journal_issue      5
_journal_page_first     m497
_journal_page_last     m497
_journal_paper_category     QM
_journal_coeditor_code     LH2797
_publ_contact_author_name     'Xin-Yan Zhang'
_publ_contact_author_address
;
Li Shui Vocational & Technical College,
Lishui, Zhejiang 323000,
People's Republic of China
;
_publ_contact_author_email     'zjlszxa@126.com'
_publ_contact_author_fax     '86 571-88303922'
_publ_contact_author_phone     '86 571-88303922'
_publ_section_title
;\
<i>catena</i>-Poly[[aquanickel(II)]-\m-pyridine-2,6-\
dicarboxylato-[aquanickel(II)]-\m-2,5-di-4-pyridyl-1,3,4-thiadiazole]
;
loop_
    _publ_author_name
    _publ_author_address
    'Xin-Yan Zhang'
;
Li Shui Vocational & Technical College,
Lishui, Zhejiang 323000,
People's Republic of China
;
