# Supplementary material for: catena-Poly[[aquanickel(II)]-μ-pyridine-2,6-dicarboxylato-[aquanickel(II)]-μ-2,5-di-4-pyridyl-1,3,4-thiadiazole]
Source: Acta Crystallogr Sect E Struct Rep Online. 2009 Apr 8;65(Pt 5):m497. doi: 10.1107/S1600536809012628 (PMC2977561; doi:10.1107/S1600536809012628)
Supplement: Supplementary file 2 [file e-65-0m497-Isup2.hkl]

# 
# h,k,l, Fc-squared, Fo-squared, sigma(Fo-squared) and status flag 
# 
data_I
_shelx_title ' 3 in P-1' 
_shelx_refln_list_code          4 
_shelx_F_calc_maximum      407.83 
_exptl_crystal_F_000       736.00 
_reflns_d_resolution_high  0.8347 
 
loop_ 
 _symmetry_equiv_pos_as_xyz 
 'x, y, z' 
 '-x, -y, -z' 
 
_cell_length_a     8.2998 
_cell_length_b    10.0819 
_cell_length_c    17.3184 
_cell_angle_alpha  96.652 
_cell_angle_beta  100.629 
_cell_angle_gamma 108.077 
 
_shelx_F_squared_multiplier     1.000 
 
loop_ 
 _refln_index_h 
 _refln_index_k 
 _refln_index_l 
 _refln_F_squared_calc 
 _refln_F_squared_meas 
 _refln_F_squared_sigma 
 _refln_observed_status 
   1   0   0      949.14      999.61     21.40 o 
   2   0   0    10925.50    10256.53    144.26 o 
   3   0   0       53.52       42.97     12.32 o 
   4   0   0      272.62      247.02     22.69 o 
   5   0   0      472.28      438.34     87.14 o 
   6   0   0      135.49      158.63     26.69 o 
   7   0   0      245.20      258.88     34.93 o 
   8   0   0      166.71      122.95     30.84 o 
   9   0   0        6.99       27.61     25.78 o 
  -9   1   0       86.75       37.24     26.99 o 
  -8   1   0     1491.89     1561.97    171.04 o 
  -7   1   0      160.45      167.61     61.99 o 
  -6   1   0     2799.00     2865.23     82.47 o 
  -5   1   0      330.47      318.10     23.65 o 
  -4   1   0     2978.87     3718.09     57.55 o 
  -3   1   0        4.96        7.14      8.68 o 
  -2   1   0     2376.14     2443.51     35.68 o 
  -1   1   0    21029.93    20536.33    244.15 o 
   1   1   0     1408.35     1809.60     35.22 o 
   2   1   0      115.76       77.70     12.22 o 
   3   1   0      795.67      621.62     29.20 o 
   4   1   0     2684.72     2583.45     67.57 o 
   5   1   0      824.45      773.91     42.25 o 
   6   1   0     1776.01     1766.00     67.24 o 
   7   1   0       74.26       66.82     25.04 o 
   8   1   0      139.07      118.79     50.55 o 
  -9   2   0      465.48      435.36     47.81 o 
  -8   2   0        1.34       -6.83     30.43 o 
  -7   2   0      162.65      139.44     26.33 o 
  -6   2   0        1.24        3.62     14.57 o 
  -5   2   0      651.75      717.02     34.71 o 
  -4   2   0     2794.94     3251.84     53.43 o 
  -3   2   0     1559.05     1490.13     31.68 o 
  -2   2   0       34.30       12.44      5.70 o 
  -1   2   0     1626.44     1349.40     39.59 o 
   0   2   0    13438.39    12971.24    133.38 o 
   1   2   0      359.57      371.32     18.88 o 
   2   2   0      155.55      224.90     22.56 o 
   3   2   0     5913.54     6376.42    149.21 o 
   4   2   0        5.06        8.44     12.20 o 
   5   2   0      939.30      851.25     45.92 o 
   6   2   0       18.19      -11.16     15.77 o 
   7   2   0       15.60       22.24     22.34 o 
   8   2   0      105.61       80.81     32.94 o 
  -9   3   0      251.83      260.82     40.08 o 
  -8   3   0        2.79      -41.87     27.91 o 
  -7   3   0      460.12      554.49     55.34 o 
  -6   3   0      129.10      108.16     15.82 o 
  -5   3   0     3106.98     3257.98     58.82 o 
  -4   3   0        0.84       -3.14      6.27 o 
  -3   3   0     1649.44     1568.68     32.32 o 
  -2   3   0     1309.34     1529.83     24.05 o 
  -1   3   0     1906.85     1739.91     30.14 o 
   0   3   0       77.73       55.59      8.08 o 
   1   3   0      420.99      400.94     15.57 o 
   2   3   0     5618.10     5551.25    100.07 o 
   3   3   0     1735.17     1850.73     56.28 o 
   4   3   0      970.86      900.84     43.83 o 
   5   3   0       50.35       64.24     21.15 o 
   6   3   0        1.13        8.84     17.88 o 
   7   3   0       28.25       19.13     20.90 o 
   8   3   0      104.57       99.93     34.97 o 
  -9   4   0       17.83       -1.16     22.50 o 
  -8   4   0      173.47      179.10     30.49 o 
  -7   4   0      633.07      701.86     89.17 o 
  -6   4   0     2366.61     2347.53     52.98 o 
  -5   4   0      325.00      346.16     20.37 o 
  -4   4   0     2450.40     2493.83     47.41 o 
  -3   4   0       14.86       10.60      6.12 o 
  -2   4   0      673.11      580.32     19.41 o 
  -1   4   0     3056.02     3303.42     50.01 o 
   0   4   0     3085.39     2885.28     47.14 o 
   1   4   0     2320.02     2280.35     52.30 o 
   2   4   0     1615.00     1608.73     35.37 o 
   3   4   0      347.68      365.53     29.49 o 
   4   4   0       48.03       50.95     18.75 o 
   5   4   0      691.26      633.62     59.31 o 
   6   4   0       15.07       34.51     22.29 o 
   7   4   0     1809.49     1907.95     84.51 o 
  -8   5   0      394.11      306.05     51.28 o 
  -7   5   0      217.24      240.31     22.48 o 
  -6   5   0       16.69        7.87     10.53 o 
  -5   5   0      670.92      645.22     26.79 o 
  -4   5   0      492.68      469.73     18.15 o 
  -3   5   0      404.28      441.56     20.14 o 
  -2   5   0     4515.38     4846.17     92.55 o 
  -1   5   0     1129.84     1020.48     32.75 o 
   0   5   0     2858.44     2628.36     47.93 o 
   1   5   0     1238.15     1201.90     37.09 o 
   2   5   0     4134.23     3789.06     64.47 o 
   3   5   0      321.87      313.69     30.62 o 
   4   5   0       98.38       85.78     23.70 o 
   5   5   0        1.04       -2.42     17.82 o 
   6   5   0      938.05      945.69     67.83 o 
  -9   6   0        2.76      -23.85     28.07 o 
  -8   6   0     1080.15     1081.23     86.00 o 
  -7   6   0       24.07       36.09     17.84 o 
  -6   6   0     1472.83     1509.19     88.68 o 
  -5   6   0       15.81       19.29     15.09 o 
  -4   6   0      261.27      234.04     18.31 o 
  -3   6   0      147.75      154.95     14.47 o 
  -2   6   0      342.87      388.45     33.12 o 
  -1   6   0      421.02      453.11     22.42 o 
   0   6   0      112.06      124.82     14.12 o 
   1   6   0     1303.58     1301.43     36.87 o 
   2   6   0        0.19      -16.89     12.63 o 
   3   6   0      257.76      298.02     86.82 o 
   4   6   0       11.94       12.21     19.21 o 
   5   6   0     1412.04     1482.20     69.76 o 
   6   6   0      418.17      368.85     66.21 o 
  -9   7   0      226.08      154.32     48.03 o 
  -8   7   0       29.05       25.40     20.23 o 
  -7   7   0      145.24      173.71     28.45 o 
  -6   7   0      264.39      262.43     52.50 o 
  -5   7   0      150.80       94.54     34.32 o 
  -4   7   0       36.15       31.78     17.28 o 
  -3   7   0      179.55      160.03     27.91 o 
  -2   7   0      154.33      169.02     16.03 o 
  -1   7   0      453.86      528.58     24.84 o 
   0   7   0     1228.51     1208.59     36.87 o 
   1   7   0      255.93      273.50     21.02 o 
   2   7   0      105.78      106.30     43.81 o 
   3   7   0       52.14       40.78     22.23 o 
   4   7   0       14.67        8.34     20.24 o 
   5   7   0      187.71      180.64     35.57 o 
  -9   8   0       11.53        7.30     29.21 o 
  -8   8   0      478.63      425.70     41.87 o 
  -7   8   0       29.62       10.25     18.39 o 
  -6   8   0        9.30       -2.22     16.80 o 
  -5   8   0      111.85       73.13     21.18 o 
  -4   8   0       11.48       20.67     15.96 o 
  -3   8   0      577.43      618.64     39.41 o 
  -2   8   0        2.18       19.66     16.55 o 
  -1   8   0       52.58        0.47     32.62 o 
   0   8   0       15.30       -2.05     15.48 o 
   1   8   0      477.99      499.52     37.30 o 
   2   8   0       35.67       23.72     19.18 o 
   3   8   0      122.79      145.40     48.03 o 
   4   8   0        3.32      -20.27     21.25 o 
  -8   9   0       10.18       63.30     24.42 o 
  -7   9   0        2.82        6.42     19.23 o 
  -6   9   0      203.86      193.51     42.19 o 
  -5   9   0      133.25      148.45     27.26 o 
  -4   9   0     1100.92     1340.54     68.40 o 
  -3   9   0      314.54      339.84     65.72 o 
  -2   9   0      211.72      263.37     31.44 o 
  -1   9   0       10.84       23.80     16.80 o 
   0   9   0       29.69        3.90     27.67 o 
   1   9   0      117.21       82.27     37.16 o 
   2   9   0      374.98      361.87     59.39 o 
   3   9   0        0.80       20.77     34.56 o 
  -7  10   0       15.63       50.22     24.09 o 
  -6  10   0        1.13       20.54     22.14 o 
  -5  10   0      179.41      210.82     34.01 o 
  -4  10   0       17.53       33.24     21.05 o 
  -3  10   0       24.38       31.08     21.09 o 
  -2  10   0        0.94      -22.08     14.72 o 
  -1  10   0       49.03       74.54     23.40 o 
   0  10   0       63.07       77.89     33.75 o 
   1  10   0      317.19      316.60     58.26 o 
   2  10   0      277.08      292.25     58.91 o 
  -6  11   0      140.45      105.21     29.66 o 
  -5  11   0       14.36        6.02     22.59 o 
  -4  11   0       81.55       91.34     28.04 o 
  -3  11   0       58.54       35.02     22.05 o 
  -2  11   0        2.96        9.21     20.09 o 
  -1  11   0        2.59      -21.87     19.07 o 
   0  11   0       32.90        7.79     33.92 o 
   3 -12   1        0.09      -10.20     20.04 o 
   4 -12   1       50.00       76.53     26.54 o 
   0 -11   1        8.01      -40.16     26.78 o 
   1 -11   1       43.80       38.57     36.67 o 
   2 -11   1       24.73       34.07     20.87 o 
   3 -11   1       38.22        9.31     20.42 o 
   4 -11   1        9.15       25.97     21.05 o 
   5 -11   1       98.05       45.08     40.57 o 
   6 -11   1       79.59       67.00     35.54 o 
  -2 -10   1       70.44       19.47     34.08 o 
  -1 -10   1       96.05       85.84     37.00 o 
   0 -10   1      506.40      474.97     63.94 o 
   1 -10   1       26.37       27.81     27.51 o 
   2 -10   1      169.10      134.36     26.77 o 
   3 -10   1        2.77       27.69     18.67 o 
   4 -10   1      107.66      128.51     27.35 o 
   5 -10   1       22.99       50.70     23.04 o 
   6 -10   1      159.50      260.22     88.68 o 
   7 -10   1       73.25       57.70     24.84 o 
  -3  -9   1       11.40       19.47     30.51 o 
  -2  -9   1        6.78       36.51     31.16 o 
  -1  -9   1      195.43      224.10     47.87 o 
   0  -9   1       61.09       14.69     16.30 o 
   1  -9   1      155.35      129.88     25.05 o 
   2  -9   1      158.49      149.56     25.35 o 
   3  -9   1        0.24      -21.25     14.17 o 
   4  -9   1      143.33      154.29     38.62 o 
   5  -9   1      348.68      353.40     37.38 o 
   6  -9   1      581.44      538.31     45.43 o 
   7  -9   1      166.06      136.83     29.78 o 
   8  -9   1        9.29       38.68     23.50 o 
  -4  -8   1      224.15      226.04     36.42 o 
  -3  -8   1      108.54      164.38     30.73 o 
  -2  -8   1     1122.66     1199.23     56.47 o 
  -1  -8   1       43.54       76.96     21.11 o 
   0  -8   1      672.60      707.99     39.18 o 
   1  -8   1       27.27       23.99     16.16 o 
   2  -8   1        1.21       -2.31     20.61 o 
   3  -8   1      726.17      714.88     41.99 o 
   4  -8   1      545.74      494.04     68.64 o 
   5  -8   1      435.48      457.39     38.15 o 
   6  -8   1      187.95      175.49     58.58 o 
   7  -8   1        0.12       30.60     21.74 o 
   8  -8   1       16.63       11.07     29.78 o 
  -5  -7   1       71.84       80.00     28.23 o 
  -4  -7   1       66.34      110.19     28.11 o 
  -3  -7   1      249.55      309.84     35.07 o 
  -2  -7   1       19.08        1.19     15.34 o 
  -1  -7   1      185.71      233.95     20.07 o 
   0  -7   1       59.86       58.59     14.58 o 
   1  -7   1      189.69      223.26     17.47 o 
   2  -7   1      537.10      592.13     34.94 o 
   3  -7   1      580.74      520.16     34.59 o 
   4  -7   1     1145.74     1250.79     51.15 o 
   5  -7   1       12.99        0.22     13.34 o 
   6  -7   1      509.45      578.61     40.56 o 
   7  -7   1        3.13       24.03     17.28 o 
   8  -7   1       19.68        0.01     26.86 o 
   9  -7   1       47.36      -14.28     30.67 o 
  -6  -6   1      504.06      469.21     72.86 o 
  -5  -6   1       20.00        3.94     20.31 o 
  -4  -6   1     2105.54     2059.41     74.64 o 
  -3  -6   1      116.00       92.24     24.32 o 
  -2  -6   1      139.39      154.15     24.72 o 
  -1  -6   1      674.65      700.86     27.30 o 
   0  -6   1      280.49      321.14     26.05 o 
   1  -6   1       61.17       74.18     17.37 o 
   2  -6   1      333.01      304.11     16.79 o 
   3  -6   1       90.07       87.96     12.24 o 
   4  -6   1       10.96       34.27     14.39 o 
   5  -6   1      298.46      333.08     30.41 o 
   6  -6   1      466.34      560.53     64.34 o 
   7  -6   1      238.11      286.50     36.43 o 
   8  -6   1       80.23       75.94     35.05 o 
   9  -6   1        7.20      -32.78     27.91 o 
  -7  -5   1      193.30      228.91     40.92 o 
  -6  -5   1      155.10      149.90     31.84 o 
  -5  -5   1      659.77      711.01     49.62 o 
  -4  -5   1        1.98       -3.99     17.20 o 
  -3  -5   1       10.15       15.40     16.25 o 
  -2  -5   1        3.59       30.37     10.14 o 
  -1  -5   1     3532.33     3334.90     57.22 o 
   0  -5   1     1897.27     1870.11     55.83 o 
   1  -5   1     5146.52     4985.53     74.20 o 
   2  -5   1     7223.04     7061.27     89.75 o 
   3  -5   1       29.16       13.43      7.85 o 
   4  -5   1       83.04       80.09     11.73 o 
   5  -5   1     1067.90     1090.97     38.51 o 
   6  -5   1      275.57      255.38     27.30 o 
   7  -5   1      119.09      150.72     40.24 o 
   8  -5   1      231.71      272.13     53.71 o 
   9  -5   1       20.14      -10.71     29.05 o 
  -7  -4   1      129.35       80.03     38.86 o 
  -6  -4   1     1548.54     1708.04     72.74 o 
  -5  -4   1       33.16       37.35     20.68 o 
  -4  -4   1     1294.34     1229.93     56.63 o 
  -3  -4   1       13.39       27.55     13.32 o 
  -2  -4   1     3954.02     3939.18     61.75 o 
  -1  -4   1      721.51      712.85     29.53 o 
   0  -4   1      689.03      692.20     28.51 o 
   1  -4   1     7222.78     6760.35     82.70 o 
   2  -4   1      300.63      356.35     29.86 o 
   3  -4   1        0.06       10.95      6.80 o 
   4  -4   1      245.85      256.62     16.15 o 
   5  -4   1     5648.07     5960.95     89.23 o 
   6  -4   1      623.75      625.98     28.19 o 
   7  -4   1     3200.56     3244.18     89.95 o 
   8  -4   1        0.78      -10.60     19.76 o 
   9  -4   1      134.28      146.21     43.98 o 
  -8  -3   1      197.58      237.46     42.11 o 
  -7  -3   1      903.87      902.61     59.58 o 
  -6  -3   1      148.13      119.88     27.52 o 
  -5  -3   1       82.07       65.61     22.12 o 
  -4  -3   1        0.56       14.89     14.53 o 
  -3  -3   1      947.36     1064.34     41.93 o 
  -2  -3   1     4025.89     4176.60     65.25 o 
  -1  -3   1     1414.66     1498.73     29.79 o 
   0  -3   1      324.13      332.17     13.69 o 
   1  -3   1    23587.16    25218.97    310.69 o 
   2  -3   1     1204.23     1190.08     28.68 o 
   3  -3   1      383.89      517.16     18.69 o 
   4  -3   1     1590.50     1539.68     35.52 o 
   5  -3   1     1333.66     1377.67     36.65 o 
   6  -3   1      883.25      837.75     31.69 o 
   7  -3   1      164.82      161.89     26.56 o 
   8  -3   1       46.16       22.66     27.75 o 
   9  -3   1      211.47      157.50     32.92 o 
  -8  -2   1     1376.54     1421.95     99.39 o 
  -7  -2   1       10.98       25.75     36.02 o 
  -6  -2   1      487.65      488.96     40.85 o 
  -5  -2   1      364.38      339.24     31.77 o 
  -4  -2   1     1058.40     1115.41    100.53 o 
  -3  -2   1     7204.68     7816.24    130.12 o 
  -2  -2   1      164.08      191.31     17.69 o 
  -1  -2   1     1713.67     1523.02     26.52 o 
   0  -2   1      437.29      273.21     10.20 o 
   1  -2   1     1310.19     1310.79     29.92 o 
   2  -2   1      365.78      328.29     13.20 o 
   3  -2   1     3845.99     3835.45     74.92 o 
   4  -2   1     3013.43     3105.65     52.68 o 
   5  -2   1     1241.55     1260.85     43.11 o 
   6  -2   1     2188.13     2136.36     69.21 o 
   7  -2   1     1281.48     1240.50    128.60 o 
   8  -2   1      135.78      118.80     30.35 o 
   9  -2   1        1.86       -3.58     23.01 o 
  -8  -1   1       68.93      119.03     31.01 o 
  -7  -1   1      307.36      298.79     93.96 o 
  -6  -1   1     1514.25     1391.70     59.38 o 
  -5  -1   1     6794.98     6609.44    348.64 o 
  -4  -1   1     1336.00     1187.57     44.37 o 
  -3  -1   1    11307.75    11409.34    306.13 o 
  -2  -1   1     5085.93     4619.89     77.57 o 
  -1  -1   1        7.33        5.97      5.85 o 
   0  -1   1       94.99      124.95      9.74 o 
   1  -1   1      831.76      484.33     20.69 o 
   2  -1   1      467.99      598.28     16.00 o 
   3  -1   1       19.05       27.80      7.44 o 
   4  -1   1     6049.76     6847.95    153.38 o 
   5  -1   1        3.32       -0.65      8.22 o 
   6  -1   1        0.76       14.38     16.11 o 
   7  -1   1      923.84      953.85     54.93 o 
   8  -1   1      200.97      291.32     39.41 o 
   9  -1   1     1043.74     1194.28     71.81 o 
  -9   0   1        4.08      -15.29     24.25 o 
  -8   0   1      104.08       83.15     48.76 o 
  -7   0   1        2.81      -10.27     16.00 o 
  -6   0   1      610.77      592.77     68.24 o 
  -5   0   1      493.83      411.05     66.78 o 
  -4   0   1     7207.02     7858.75    132.93 o 
  -3   0   1     2590.13     2553.34     39.45 o 
  -2   0   1       21.64      176.94     13.75 o 
  -1   0   1     8771.07     9015.91    165.52 o 
   1   0   1     2890.65     2854.75     45.38 o 
   2   0   1      477.53      528.59     21.45 o 
   3   0   1    11734.30    12022.43    387.91 o 
   4   0   1       68.66       27.91     13.34 o 
   5   0   1      175.70      169.90     24.60 o 
   6   0   1      484.89      475.33     38.91 o 
   7   0   1       50.77       65.51     23.66 o 
   8   0   1      830.57      863.32     59.69 o 
   9   0   1        2.69       24.52     35.54 o 
  -9   1   1       48.72       71.53     33.10 o 
  -8   1   1       72.36       79.35     26.59 o 
  -7   1   1      509.68      486.94     40.62 o 
  -6   1   1     1437.71     1501.02     58.00 o 
  -5   1   1     3762.17     3789.32     63.13 o 
  -4   1   1     3485.34     3410.49     54.01 o 
  -3   1   1      521.74      612.88     20.00 o 
  -2   1   1      621.80      640.43     16.08 o 
  -1   1   1     2976.37     2388.98     37.98 o 
   0   1   1    14014.85    13365.00    236.76 o 
   1   1   1      331.38      487.17     18.24 o 
   2   1   1     2279.97     2451.89     52.90 o 
   3   1   1     4037.27     3881.45     79.11 o 
   4   1   1      200.91      170.26     21.20 o 
   5   1   1     2591.45     2399.23     72.94 o 
   6   1   1      277.26      342.56     35.97 o 
   7   1   1     3094.85     3155.96    145.48 o 
   8   1   1       80.24       46.57     27.88 o 
  -9   2   1       31.59      -28.00     20.67 o 
  -8   2   1       16.04       56.67     28.72 o 
  -7   2   1        9.52       26.02     24.75 o 
  -6   2   1      832.95      886.52     44.27 o 
  -5   2   1       12.59       15.53     13.55 o 
  -4   2   1     2945.60     3203.18     53.06 o 
  -3   2   1      425.89      494.22     17.62 o 
  -2   2   1       60.81       39.83      6.90 o 
  -1   2   1    28662.83    28347.51    277.21 o 
   0   2   1      814.65      815.72     17.99 o 
   1   2   1     5245.18     5542.47     67.26 o 
   2   2   1     2554.42     2426.52     55.58 o 
   3   2   1      224.70      165.21     19.47 o 
   4   2   1      679.60      630.23     38.78 o 
   5   2   1      142.84      145.35     31.08 o 
   6   2   1     1152.47     1238.83     59.09 o 
   7   2   1        4.29       18.89     21.17 o 
   8   2   1      186.08      194.69     40.04 o 
  -9   3   1      666.69      793.37     57.02 o 
  -8   3   1      189.35      162.83     29.29 o 
  -7   3   1     1479.99     1628.03     77.57 o 
  -6   3   1      257.18      284.63     31.71 o 
  -5   3   1     1195.11     1392.62     36.53 o 
  -4   3   1       52.06       59.53     10.82 o 
  -3   3   1      100.35       68.07     11.07 o 
  -2   3   1      565.68      596.82     17.73 o 
  -1   3   1     2063.76     1965.92     33.72 o 
   0   3   1       71.13       66.70      8.55 o 
   1   3   1      117.33      146.52     10.82 o 
   2   3   1     5576.16     5541.00     73.91 o 
   3   3   1       77.39       66.00     16.33 o 
   4   3   1     1618.05     1597.59     58.21 o 
   5   3   1     1605.66     1503.86     62.31 o 
   6   3   1      207.71      181.73     31.68 o 
   7   3   1      488.61      513.77    134.12 o 
  -9   4   1       14.85        9.85     25.88 o 
  -8   4   1      264.61      218.25     31.31 o 
  -7   4   1        9.86       11.96     12.79 o 
  -6   4   1       22.27       27.07     14.46 o 
  -5   4   1     4390.97     4549.83     74.19 o 
  -4   4   1      104.53      130.76     13.16 o 
  -3   4   1     7612.82     7615.45     81.50 o 
  -2   4   1     1548.94     1497.07     32.03 o 
  -1   4   1       67.27       66.86     12.51 o 
   0   4   1       95.06       67.21      9.85 o 
   1   4   1      163.11      132.80     12.36 o 
   2   4   1     1397.36     1599.01     35.77 o 
   3   4   1      744.39      650.40     38.15 o 
   4   4   1      352.47      310.23     50.39 o 
   5   4   1      196.62      194.00     35.29 o 
   6   4   1        0.81      -28.57     19.05 o 
   7   4   1       90.68       67.32     28.53 o 
  -9   5   1       31.66       -1.30     25.15 o 
  -8   5   1      118.67      132.58     38.78 o 
  -7   5   1       17.51       31.78     13.72 o 
  -6   5   1      103.80      122.80     20.45 o 
  -5   5   1       69.84       81.73     13.01 o 
  -4   5   1     3311.82     3215.86     48.17 o 
  -3   5   1     2871.07     2719.14     92.89 o 
  -2   5   1     1218.27     1229.75     31.35 o 
  -1   5   1        1.48       -0.35      7.69 o 
   0   5   1      864.81      800.37     37.72 o 
   1   5   1     2950.81     3016.00     54.71 o 
   2   5   1     1963.22     1888.37     42.99 o 
   3   5   1     4352.91     4413.20    103.88 o 
   4   5   1       58.55       52.59     20.97 o 
   5   5   1      192.60      169.23     36.84 o 
   6   5   1       70.28       45.62     26.60 o 
  -9   6   1       32.84       29.86     28.40 o 
  -8   6   1        1.82       -1.18     16.48 o 
  -7   6   1      169.89      127.49     34.08 o 
  -6   6   1       21.46       11.77     14.11 o 
  -5   6   1     3826.71     3829.29     58.22 o 
  -4   6   1      362.66      320.20     48.45 o 
  -3   6   1     1510.72     1551.04     38.83 o 
  -2   6   1        6.99       37.22      9.87 o 
  -1   6   1      274.92      302.43     27.95 o 
   0   6   1      144.65      179.68     16.35 o 
   1   6   1       28.22       24.46     10.36 o 
   2   6   1      845.99      807.08    129.90 o 
   3   6   1        8.79       13.34     17.64 o 
   4   6   1        0.27        2.45     17.87 o 
   5   6   1      104.10       68.06     27.70 o 
   6   6   1      547.92      661.80     56.89 o 
  -9   7   1       46.96       80.81     37.32 o 
  -8   7   1      168.10      179.88     29.59 o 
  -7   7   1       27.78       10.40     15.78 o 
  -6   7   1      330.20      370.10     52.09 o 
  -5   7   1      312.21      317.56     30.69 o 
  -4   7   1       84.71      108.67     20.72 o 
  -3   7   1      117.61      150.40     24.34 o 
  -2   7   1      136.43      169.25     16.66 o 
  -1   7   1      564.17      595.73     27.21 o 
   0   7   1      144.78      145.66     16.94 o 
   1   7   1     1075.53     1085.30     36.63 o 
   2   7   1        3.07       12.07     18.28 o 
   3   7   1      451.78      460.22     61.91 o 
   4   7   1       32.94       41.63     31.32 o 
   5   7   1      113.39      142.90     34.93 o 
  -9   8   1      212.50      254.44     54.36 o 
  -8   8   1       15.98        4.94     19.56 o 
  -7   8   1      456.59      406.69     38.39 o 
  -6   8   1       63.75       61.74     21.04 o 
  -5   8   1      444.79      437.55     65.40 o 
  -4   8   1       36.72       37.56     17.59 o 
  -3   8   1      267.23      268.07     74.97 o 
  -2   8   1       10.31       11.03     17.85 o 
  -1   8   1        8.22        4.93     12.83 o 
   0   8   1       48.26       46.60     15.71 o 
   1   8   1        2.35        8.76     17.33 o 
   2   8   1       86.12       46.32     22.34 o 
   3   8   1       16.14        5.44     21.31 o 
   4   8   1      472.53      468.28     48.23 o 
  -8   9   1       67.81       38.08     23.69 o 
  -7   9   1       23.25       13.87     28.72 o 
  -6   9   1       18.75       33.04     19.22 o 
  -5   9   1       19.88       12.10     16.60 o 
  -4   9   1      105.92       71.00     22.52 o 
  -3   9   1      595.25      656.87     43.82 o 
  -2   9   1      150.41      139.25     25.07 o 
  -1   9   1      859.88      890.82     47.72 o 
   0   9   1       23.99       50.14     24.75 o 
   1   9   1        0.94       27.75     29.21 o 
   2   9   1       25.12       26.59     24.18 o 
   3   9   1        5.90      -11.10     24.34 o 
  -7  10   1       74.81      104.14     27.88 o 
  -6  10   1        3.36        1.64     28.88 o 
  -5  10   1        5.32       30.85     20.93 o 
  -4  10   1      442.02      483.27     63.94 o 
  -3  10   1       47.65       42.04     20.19 o 
  -2  10   1       96.77       77.73     22.97 o 
  -1  10   1       17.59       23.56     32.37 o 
   0  10   1       85.45      121.38     40.57 o 
   1  10   1      191.06      285.44     57.93 o 
   2  10   1       47.66       94.12     40.57 o 
  -6  11   1        4.73       -7.63     32.78 o 
  -5  11   1      100.90       71.97     26.26 o 
  -4  11   1       31.50       38.21     24.45 o 
  -3  11   1      179.67      278.47     37.12 o 
  -2  11   1        1.59       31.66     21.73 o 
  -1  11   1        3.03      -10.68     20.23 o 
   0  11   1       59.99       35.54     33.27 o 
   3 -12   2       81.49       68.45     26.62 o 
   4 -12   2       35.59       51.33     25.01 o 
   0 -11   2       19.49      -12.50     30.02 o 
   1 -11   2        3.06      -23.15     15.43 o 
   2 -11   2       26.28        6.54     18.82 o 
   3 -11   2        6.16      -16.54     17.67 o 
   4 -11   2      204.16      201.94     40.24 o 
   5 -11   2       29.53       34.06     22.60 o 
   6 -11   2        1.62       -3.12     45.03 o 
  -2 -10   2        4.00      -31.97     25.64 o 
  -1 -10   2       36.54       21.91     30.99 o 
   0 -10   2       35.90        9.36     19.05 o 
   1 -10   2      554.75      526.61     41.83 o 
   2 -10   2        2.08       -6.71     14.57 o 
   3 -10   2      242.25      181.97     29.53 o 
   4 -10   2        3.49      -15.17     17.99 o 
   5 -10   2        0.36       23.71     20.13 o 
   6 -10   2        6.76       43.46     23.17 o 
   7 -10   2       24.89        9.71     34.24 o 
  -3  -9   2       40.95        6.17     30.18 o 
  -2  -9   2       44.58       48.84     34.40 o 
  -1  -9   2        3.62      -15.74     26.29 o 
   0  -9   2      402.52      407.89     35.36 o 
   1  -9   2        2.74        5.18     21.42 o 
   2  -9   2      148.51      155.40     26.20 o 
   3  -9   2        6.35      -13.43     18.01 o 
   4  -9   2       54.53       12.72     17.44 o 
   5  -9   2       76.43       77.61     23.12 o 
   6  -9   2      204.95      213.06     33.24 o 
   7  -9   2      450.35      373.07     64.50 o 
   8  -9   2       11.14        1.15     21.35 o 
  -4  -8   2        1.49        7.81     34.89 o 
  -3  -8   2      133.31      115.79     29.24 o 
  -2  -8   2        6.48        9.78     18.81 o 
  -1  -8   2     1464.74     1446.46    129.49 o 
   0  -8   2        0.47       -6.84     11.42 o 
   1  -8   2      703.84      638.58     39.16 o 
   2  -8   2        0.97        1.31     14.26 o 
   3  -8   2     1164.83     1131.73     50.53 o 
   4  -8   2       10.09       22.12     16.63 o 
   5  -8   2      362.46      404.98     37.05 o 
   6  -8   2      307.39      304.91     48.84 o 
   7  -8   2      104.62       82.85     24.61 o 
   8  -8   2       70.18       36.51     22.07 o 
  -5  -7   2       10.64      -30.49     20.33 o 
  -4  -7   2        9.52        4.29     24.91 o 
  -3  -7   2       51.45       92.58     33.10 o 
  -2  -7   2      331.45      296.37     58.01 o 
  -1  -7   2       12.16       18.31     11.07 o 
   0  -7   2      258.41      267.54     19.63 o 
   1  -7   2        6.88       -4.78      9.20 o 
   2  -7   2      643.20      672.61     37.82 o 
   3  -7   2      460.89      498.23     37.89 o 
   4  -7   2       38.01       24.47     15.49 o 
   5  -7   2      637.81      703.80     42.38 o 
   6  -7   2      130.97      195.63     54.93 o 
   7  -7   2      415.83      365.53     58.34 o 
   8  -7   2        3.77       13.84     21.66 o 
   9  -7   2        9.66        2.92     28.72 o 
  -6  -6   2       27.22       -7.87     31.48 o 
  -5  -6   2      266.94      244.73     36.59 o 
  -4  -6   2       11.41       13.42     19.53 o 
  -3  -6   2     1817.93     1902.59     66.02 o 
  -2  -6   2      243.51      239.56     19.29 o 
  -1  -6   2     3872.11     3884.21     67.27 o 
   0  -6   2        8.37       15.65      9.26 o 
   1  -6   2      505.25      541.65     21.43 o 
   2  -6   2     4159.51     3882.81     85.05 o 
   3  -6   2       10.31        8.10     18.74 o 
   4  -6   2      395.64      321.80     49.82 o 
   5  -6   2      203.28      213.22     33.83 o 
   6  -6   2      250.11      246.65     72.94 o 
   7  -6   2        2.13        4.57     47.14 o 
   8  -6   2      287.18      317.41     57.12 o 
   9  -6   2        2.82      -10.87     26.13 o 
  -7  -5   2       83.47       56.79     29.67 o 
  -6  -5   2       14.49      -10.30     20.58 o 
  -5  -5   2      176.91      200.47     32.24 o 
  -4  -5   2     1756.54     1790.56     66.37 o 
  -3  -5   2      163.17      116.28     22.19 o 
  -2  -5   2     7229.96     7374.87    149.02 o 
  -1  -5   2        3.32       15.59      8.33 o 
   0  -5   2     1235.73     1262.86     31.07 o 
   1  -5   2     5276.47     5614.56     74.89 o 
   2  -5   2     4838.89     4519.12     88.55 o 
   3  -5   2      562.94      521.60     30.04 o 
   4  -5   2       59.11       45.32     10.02 o 
   5  -5   2      444.84      503.37     25.47 o 
   6  -5   2        5.17        4.81     14.00 o 
   7  -5   2      125.91      139.59     32.78 o 
   8  -5   2      196.11      238.06     49.17 o 
   9  -5   2        9.80        7.79     31.32 o 
  -7  -4   2      294.71      306.46     42.04 o 
  -6  -4   2      884.73      852.87     54.67 o 
  -5  -4   2     1690.47     1649.76     76.27 o 
  -4  -4   2       82.22       67.56     19.65 o 
  -3  -4   2     1492.92     1562.14     85.19 o 
  -2  -4   2      150.03      110.77     11.65 o 
  -1  -4   2      146.98      103.34     11.04 o 
   0  -4   2     1227.63     1236.12     27.60 o 
   1  -4   2     2924.74     2528.94     55.72 o 
   2  -4   2     9033.80     8595.34    132.19 o 
   3  -4   2      185.83      165.89     11.60 o 
   4  -4   2        1.08       -7.19     11.92 o 
   5  -4   2     1270.11     1395.30     44.16 o 
   6  -4   2     1306.77     1259.35     49.58 o 
   7  -4   2      592.20      560.36     84.63 o 
   8  -4   2      566.33      633.84     71.40 o 
   9  -4   2      246.18      248.44     53.39 o 
  -8  -3   2       14.73        1.89     25.22 o 
  -7  -3   2       25.58       26.41     36.35 o 
  -6  -3   2      107.71       92.95     59.96 o 
  -5  -3   2      259.60      300.83     31.95 o 
  -4  -3   2       72.03       65.71     18.39 o 
  -3  -3   2      516.79      514.17     25.99 o 
  -2  -3   2      646.75      681.19     21.64 o 
  -1  -3   2     4299.02     4484.21     64.42 o 
   0  -3   2      861.46     1032.69     22.36 o 
   1  -3   2   166327.64   159278.14   3055.20 o 
   2  -3   2       12.48       16.24      9.16 o 
   3  -3   2     2729.39     2641.73     44.64 o 
   4  -3   2       47.98       68.93     10.89 o 
   5  -3   2      902.34      901.34     41.10 o 
   6  -3   2       41.79       31.40     12.56 o 
   7  -3   2      441.07      443.08     64.99 o 
   8  -3   2       49.12       99.68     29.29 o 
   9  -3   2      279.10      341.72     44.12 o 
  -8  -2   2       31.63       11.17     30.99 o 
  -7  -2   2     2478.06     2569.96     89.70 o 
  -6  -2   2       80.74       88.50     23.85 o 
  -5  -2   2     2082.96     2042.47     66.94 o 
  -4  -2   2      204.96      289.48     26.49 o 
  -3  -2   2       58.61      112.91      9.41 o 
  -2  -2   2      116.80      116.66      9.27 o 
  -1  -2   2     1728.23     1978.70     39.92 o 
   0  -2   2     6906.36     6375.30    102.39 o 
   1  -2   2      722.26      783.61     33.59 o 
   2  -2   2      645.20      558.19     16.78 o 
   3  -2   2       24.22       51.36      8.95 o 
   4  -2   2     1146.82     1144.15     34.85 o 
   5  -2   2      747.98      776.15     28.05 o 
   6  -2   2     2152.08     2057.29     67.30 o 
   7  -2   2      147.85      121.98     27.26 o 
   8  -2   2      129.02      131.57     31.15 o 
   9  -2   2        0.34       28.56     24.45 o 
  -9  -1   2       27.12       39.92     28.95 o 
  -8  -1   2      893.41      806.86     56.32 o 
  -7  -1   2        0.30       -2.29     27.51 o 
  -6  -1   2       11.88       25.03     33.35 o 
  -5  -1   2        0.76       20.20     15.13 o 
  -4  -1   2     4390.44     4376.21     91.50 o 
  -3  -1   2     6186.90     7311.89     88.06 o 
  -2  -1   2    11072.18    10688.60    116.45 o 
  -1  -1   2      626.53      827.41     16.84 o 
   0  -1   2      376.90      451.58     13.53 o 
   1  -1   2     6109.76     5074.74     72.61 o 
   2  -1   2       50.86       50.96      7.64 o 
   3  -1   2      194.89      187.00     12.23 o 
   4  -1   2      395.51      448.55     18.93 o 
   5  -1   2      441.92      487.80     81.70 o 
   6  -1   2       72.95      106.10     22.82 o 
   7  -1   2        0.70        6.48     18.67 o 
   8  -1   2      273.17      238.06     37.43 o 
   9  -1   2       12.89       10.04     26.96 o 
  -9   0   2      956.69     1035.78     68.16 o 
  -8   0   2       54.50       71.57     25.61 o 
  -7   0   2        8.08        4.46     17.44 o 
  -6   0   2      594.39      672.44     42.63 o 
  -5   0   2      725.71      703.33     38.14 o 
  -4   0   2     4217.98     4465.27     63.78 o 
  -3   0   2      857.30      908.20     21.83 o 
  -2   0   2     4240.69     3664.11     47.93 o 
  -1   0   2      568.68      915.80     20.77 o 
   0   0   2      437.11      496.72     19.31 o 
   1   0   2      150.29       71.48     11.65 o 
   2   0   2     5282.08     5494.28     67.20 o 
   3   0   2     1814.83     1715.26     47.23 o 
   4   0   2     2661.03     2680.87     69.31 o 
   5   0   2       77.12       63.78     27.51 o 
   6   0   2        3.65      -12.75     24.26 o 
   7   0   2      458.09      447.71     42.51 o 
   8   0   2        2.21        4.40     21.73 o 
  -9   1   2       23.56       16.65     24.93 o 
  -8   1   2       68.32       36.54     21.68 o 
  -7   1   2      495.35      468.89     39.70 o 
  -6   1   2     3570.44     3627.69     91.94 o 
  -5   1   2     1874.56     1812.43     39.61 o 
  -4   1   2     5863.71     5996.13     80.78 o 
  -3   1   2      930.36     1021.31     24.38 o 
  -2   1   2      925.29     1184.63     32.81 o 
  -1   1   2     2633.30     2464.51     33.67 o 
   0   1   2      336.48      333.07     13.31 o 
   1   1   2     7545.84     7002.34    108.72 o 
   2   1   2     2772.34     2381.63     61.42 o 
   3   1   2     7287.54     7179.14    122.66 o 
   4   1   2      198.38      207.38     23.80 o 
   5   1   2      346.99      336.32     31.53 o 
   6   1   2     1701.60     1478.32     63.49 o 
   7   1   2       90.84       92.86     28.54 o 
   8   1   2     2787.26     3161.25    154.48 o 
  -9   2   2      265.00      204.10     59.07 o 
  -8   2   2       32.23      -10.50     42.84 o 
  -7   2   2     2116.42     1966.74     70.22 o 
  -6   2   2      143.59      107.41     21.31 o 
  -5   2   2      319.72      388.51     32.21 o 
  -4   2   2      307.83      371.78     35.31 o 
  -3   2   2       11.45       21.74      6.65 o 
  -2   2   2     1797.80     2126.90     34.65 o 
  -1   2   2     6462.69     6667.70     76.30 o 
   0   2   2     2532.90     2499.06     36.97 o 
   1   2   2      438.00      398.29     22.93 o 
   2   2   2     5046.60     4835.32     63.85 o 
   3   2   2     3103.02     2601.02     65.86 o 
   4   2   2     1003.13      974.43     44.13 o 
   5   2   2      154.85      137.81     25.29 o 
   6   2   2       93.45       64.64     46.00 o 
   7   2   2     1815.78     1656.68     75.03 o 
   8   2   2        2.36      -15.84     25.31 o 
  -9   3   2      160.31      126.24     30.02 o 
  -8   3   2       61.76       79.83     24.17 o 
  -7   3   2     2937.73     2894.49     83.93 o 
  -6   3   2      519.09      480.68     24.39 o 
  -5   3   2     1967.59     1912.57     50.57 o 
  -4   3   2      721.93      770.51     24.78 o 
  -3   3   2        5.37       -3.87      5.87 o 
  -2   3   2      204.06      179.31     11.89 o 
  -1   3   2     1678.90     1792.63     61.58 o 
   0   3   2        3.07        7.03      6.56 o 
   1   3   2      221.88      229.68     13.31 o 
   2   3   2     1121.12     1152.04     27.55 o 
   3   3   2        9.53       11.76     19.64 o 
   4   3   2      517.36      467.78     35.96 o 
   5   3   2      543.67      613.48     45.50 o 
   6   3   2     2306.04     2575.81    137.28 o 
   7   3   2       33.18        6.03     23.28 o 
  -9   4   2        1.05       -0.83     21.28 o 
  -8   4   2      782.61      904.51     53.71 o 
  -7   4   2      383.23      404.63     34.73 o 
  -6   4   2      714.18      761.42     31.60 o 
  -5   4   2      217.43      281.37     18.86 o 
  -4   4   2      906.78      843.25     39.99 o 
  -3   4   2      125.35      146.46     16.07 o 
  -2   4   2     2778.39     2570.25     45.18 o 
  -1   4   2      209.07      207.00     13.55 o 
   0   4   2     2975.53     2686.94     52.79 o 
   1   4   2     1350.07     1169.96     29.84 o 
   2   4   2      383.88      414.30     19.43 o 
   3   4   2       11.50       15.57     21.50 o 
   4   4   2      188.12      158.85     26.48 o 
   5   4   2        9.33       13.21     27.26 o 
   6   4   2        6.97        3.25     22.72 o 
   7   4   2       95.16       76.48     57.53 o 
  -9   5   2        9.81       19.96     27.42 o 
  -8   5   2      212.94      223.22     44.63 o 
  -7   5   2     1572.44     1491.83     45.46 o 
  -6   5   2       90.21       82.75     14.84 o 
  -5   5   2        2.19       19.71     13.56 o 
  -4   5   2      186.23      259.78     22.91 o 
  -3   5   2      238.02      245.56     16.64 o 
  -2   5   2     1171.54     1057.72     29.49 o 
  -1   5   2        5.91        7.81      8.41 o 
   0   5   2      447.34      434.74     20.54 o 
   1   5   2      749.46      646.91     38.38 o 
   2   5   2     2417.60     2215.73     49.62 o 
   3   5   2      431.12      405.16     34.97 o 
   4   5   2      893.22      996.02     54.43 o 
   5   5   2      152.48      140.63     42.35 o 
   6   5   2      472.36      448.81     48.63 o 
  -9   6   2       95.88       65.23     34.40 o 
  -8   6   2      209.43      202.57     40.97 o 
  -7   6   2        1.94       22.96     15.13 o 
  -6   6   2      351.08      408.84     21.85 o 
  -5   6   2       12.65       14.18      9.37 o 
  -4   6   2     1106.60     1189.25     36.10 o 
  -3   6   2     1543.38     1487.54     67.44 o 
  -2   6   2     1633.06     1463.46     37.65 o 
  -1   6   2       51.22       21.03     18.49 o 
   0   6   2       80.92       66.00     13.13 o 
   1   6   2      463.45      508.14     25.01 o 
   2   6   2        3.25        2.95     14.46 o 
   3   6   2     1416.48     1552.36    136.80 o 
   4   6   2        0.06      -16.13     18.11 o 
   5   6   2      115.70      160.17     56.39 o 
  -9   7   2       77.63       69.45     35.05 o 
  -8   7   2       38.02       38.18     20.91 o 
  -7   7   2       26.70       14.19     16.91 o 
  -6   7   2        9.88       39.20     17.52 o 
  -5   7   2      248.19      311.50     39.92 o 
  -4   7   2       73.59       60.36     16.48 o 
  -3   7   2      328.24      346.61     22.16 o 
  -2   7   2       15.25       25.65     12.02 o 
  -1   7   2      223.53      211.20     25.11 o 
   0   7   2      259.72      311.87     22.14 o 
   1   7   2        8.31       11.77     11.03 o 
   2   7   2     1951.83     1952.03    110.43 o 
   3   7   2      328.47      393.88     39.69 o 
   4   7   2      454.74      430.20     44.99 o 
   5   7   2       38.80       55.19     29.03 o 
  -9   8   2       22.53       42.52     34.08 o 
  -8   8   2      190.00      169.20     62.48 o 
  -7   8   2       67.16      100.78     23.71 o 
  -6   8   2     1203.60     1263.33     56.41 o 
  -5   8   2      509.60      499.23     37.97 o 
  -4   8   2      505.98      507.92     37.55 o 
  -3   8   2      257.52      285.54     29.29 o 
  -2   8   2      327.13      285.98     29.61 o 
  -1   8   2       35.77        4.09     17.20 o 
   0   8   2       68.14       58.50     17.69 o 
   1   8   2      243.68      242.10     33.51 o 
   2   8   2      313.06      263.97     43.65 o 
   3   8   2      498.09      566.04     47.92 o 
   4   8   2        8.62      -26.97     22.07 o 
  -8   9   2       13.73      -15.25     25.31 o 
  -7   9   2      236.04      240.26     34.07 o 
  -6   9   2      100.56       95.48     27.99 o 
  -5   9   2       74.14       70.92     21.33 o 
  -4   9   2        0.06        2.87     17.20 o 
  -3   9   2       22.79        1.38     15.34 o 
  -2   9   2      889.61     1011.03     49.68 o 
  -1   9   2        6.96       -4.93     16.88 o 
   0   9   2     1135.06     1307.47     56.22 o 
   1   9   2      228.90      308.79     36.02 o 
   2   9   2        9.83       32.58     25.25 o 
   3   9   2        5.57       -6.90     24.71 o 
  -7  10   2       14.40       13.47     28.24 o 
  -6  10   2       84.82       82.76     39.59 o 
  -5  10   2       13.24       40.44     22.96 o 
  -4  10   2       15.56       19.97     19.24 o 
  -3  10   2       34.05       42.61     20.54 o 
  -2  10   2        0.05       15.28     18.46 o 
  -1  10   2      382.95      411.64     90.39 o 
   0  10   2        1.50      -18.50     26.29 o 
   1  10   2        0.24      -13.63     27.26 o 
  -6  11   2        3.85        3.57     28.56 o 
  -5  11   2       18.64      -35.70     29.86 o 
  -4  11   2       89.14       18.34     31.64 o 
  -3  11   2       52.43       68.48     35.05 o 
  -2  11   2      433.58      452.49     43.19 o 
  -1  11   2      125.89      165.28     32.07 o 
   0  11   2      257.96      251.69     53.87 o 
   2 -12   3        4.28        8.08     21.71 o 
   3 -12   3       26.80       -8.51     20.93 o 
   4 -12   3        0.77       27.88     22.61 o 
  -1 -11   3       67.08       18.99     37.49 o 
   0 -11   3       20.94       43.98     35.05 o 
   1 -11   3       20.49       29.12     35.05 o 
   2 -11   3        1.18       -7.30     17.28 o 
   3 -11   3       30.18       -4.48     17.94 o 
   4 -11   3      175.89      170.60     31.17 o 
   5 -11   3       32.52       35.03     22.07 o 
   6 -11   3        1.09       27.41     33.35 o 
  -2 -10   3       75.01       42.84     34.08 o 
  -1 -10   3       23.28       38.30     32.29 o 
   0 -10   3        0.61       13.30     19.97 o 
   1 -10   3        5.20       19.09     19.00 o 
   2 -10   3      255.69      315.45     66.29 o 
   3 -10   3      133.79      157.42     52.66 o 
   4 -10   3      280.11      274.07     36.19 o 
   5 -10   3       64.84       73.14     24.10 o 
   6 -10   3       16.64       -7.28     50.22 o 
   7 -10   3        0.74       32.21     22.17 o 
  -3  -9   3      634.60      650.55     77.40 o 
  -2  -9   3       28.48        2.43     29.37 o 
  -1  -9   3       45.78       51.93     30.83 o 
   0  -9   3       35.72       64.98     24.99 o 
   1  -9   3      193.57      186.80     27.49 o 
   2  -9   3      165.21      212.70     29.38 o 
   3  -9   3      905.10     1085.47     75.13 o 
   4  -9   3        7.42      -16.60     16.18 o 
   5  -9   3       21.78       16.35     19.22 o 
   6  -9   3      216.96      193.31     37.08 o 
   7  -9   3       33.25       62.57     24.53 o 
   8  -9   3      145.04      147.20     45.60 o 
  -4  -8   3       18.96       20.43     23.27 o 
  -3  -8   3       46.18       41.79     23.14 o 
  -2  -8   3      205.00      205.92     44.46 o 
  -1  -8   3       91.06       89.11     29.13 o 
   0  -8   3      957.12      919.99     50.30 o 
   1  -8   3       51.94       72.23     23.21 o 
   2  -8   3     1888.75     1969.43     66.51 o 
   3  -8   3      427.46      498.67     38.22 o 
   4  -8   3       12.13       13.98     15.59 o 
   5  -8   3       17.76       20.98     17.72 o 
   6  -8   3      103.71       77.31     31.72 o 
   7  -8   3      122.26      137.28     27.76 o 
   8  -8   3        8.75       25.97     21.94 o 
  -5  -7   3      155.98      163.83     33.35 o 
  -4  -7   3      175.99      138.22     69.53 o 
  -3  -7   3       24.96       35.22     20.09 o 
  -2  -7   3        5.06        8.90     16.87 o 
  -1  -7   3     1642.97     1518.45     46.76 o 
   0  -7   3        0.21       -7.70     11.93 o 
   1  -7   3      307.75      337.24     28.53 o 
   2  -7   3       95.50       66.30     17.45 o 
   3  -7   3      205.31      203.33     26.94 o 
   4  -7   3       15.20       34.71     38.78 o 
   5  -7   3        2.19        2.29     23.29 o 
   6  -7   3     1489.75     1476.31     60.28 o 
   7  -7   3        0.13      -12.27     20.28 o 
   8  -7   3     1091.92      895.10     86.00 o 
   9  -7   3       75.73      103.04     44.79 o 
  -6  -6   3      380.14      403.88     46.00 o 
  -5  -6   3      141.15      133.21     28.63 o 
  -4  -6   3       96.05       81.07     23.98 o 
  -3  -6   3       15.17      -14.54     18.90 o 
  -2  -6   3     2746.34     2723.68     56.45 o 
  -1  -6   3      126.21      135.81     15.45 o 
   0  -6   3     1295.72     1241.54     33.06 o 
   1  -6   3      973.07     1047.96     27.37 o 
   2  -6   3     8816.68     8795.99    148.12 o 
   3  -6   3       68.91      103.26     19.13 o 
   4  -6   3        1.38        3.41     12.79 o 
   5  -6   3      354.96      411.76     53.71 o 
   6  -6   3        4.24       26.22     20.20 o 
   7  -6   3      116.93      116.54     23.91 o 
   8  -6   3        1.70      -34.08     25.31 o 
   9  -6   3        4.22       28.88     33.59 o 
  -7  -5   3      628.32      663.06     57.04 o 
  -6  -5   3      109.89      124.71     29.82 o 
  -5  -5   3      103.87       89.42     24.68 o 
  -4  -5   3       47.86       58.83     20.33 o 
  -3  -5   3     2098.01     2012.92     64.29 o 
  -2  -5   3     1165.16     1198.21     58.79 o 
  -1  -5   3     1042.64     1028.87     47.87 o 
   0  -5   3      571.27      606.28     23.09 o 
   1  -5   3      267.82      247.33     25.48 o 
   2  -5   3     1129.16     1140.34     40.59 o 
   3  -5   3       63.48       63.31     15.09 o 
   4  -5   3     2297.65     2227.55     62.83 o 
   5  -5   3       35.76       34.47     15.03 o 
   6  -5   3      333.62      294.21     29.67 o 
   7  -5   3      116.46      134.13     24.81 o 
   8  -5   3      130.84      168.93     45.44 o 
   9  -5   3        0.84       12.17     31.97 o 
  -7  -4   3       73.39       72.63     28.95 o 
  -6  -4   3      146.90      131.14     28.54 o 
  -5  -4   3      261.93      216.91     30.74 o 
  -4  -4   3     3894.06     3733.82    106.05 o 
  -3  -4   3       28.85        9.50     11.80 o 
  -2  -4   3     7572.70     7553.71     98.63 o 
  -1  -4   3     1594.32     1376.92     39.63 o 
   0  -4   3       48.68       34.25      7.63 o 
   1  -4   3      203.45      291.23     20.23 o 
   2  -4   3      909.41      798.81     32.22 o 
   3  -4   3     3041.53     2839.67     46.75 o 
   4  -4   3      100.11       83.48     11.77 o 
   5  -4   3     1581.73     1803.00     69.57 o 
   6  -4   3       91.82       93.01     15.47 o 
   7  -4   3      495.67      475.72     38.18 o 
   8  -4   3      509.71      484.87     66.69 o 
   9  -4   3      597.91      662.72     81.14 o 
  -8  -3   3       40.71       46.15     27.12 o 
  -7  -3   3        0.39       -8.05     19.53 o 
  -6  -3   3       85.08       69.74     27.42 o 
  -5  -3   3      472.58      504.82     37.63 o 
  -4  -3   3       72.08      102.37     20.14 o 
  -3  -3   3     4966.88     5349.71     75.47 o 
  -2  -3   3      128.08      136.69     11.30 o 
  -1  -3   3      227.45      185.45     12.09 o 
   0  -3   3     6357.11     5835.36     91.03 o 
   1  -3   3    16406.98    15041.91    216.07 o 
   2  -3   3     3380.67     3206.01     64.06 o 
   3  -3   3       76.37       82.30     15.52 o 
   4  -3   3     5719.23     5871.44     84.36 o 
   5  -3   3       37.05       35.92     11.42 o 
   6  -3   3      370.21      395.37     32.89 o 
   7  -3   3       65.10       82.98     24.14 o 
   8  -3   3      555.60      633.44     50.14 o 
   9  -3   3      256.35      304.89     42.90 o 
  -8  -2   3      500.05      496.84     49.17 o 
  -7  -2   3       85.37       90.89     26.79 o 
  -6  -2   3     1855.42     1784.04     67.89 o 
  -5  -2   3       47.71       61.63     19.78 o 
  -4  -2   3     4336.48     4120.95     90.59 o 
  -3  -2   3       36.62       66.66      8.87 o 
  -2  -2   3       16.89        7.66      5.97 o 
  -1  -2   3      247.10      212.50     11.24 o 
   0  -2   3    11406.28    10738.95    142.03 o 
   1  -2   3     1038.57     1243.22     50.47 o 
   2  -2   3     3888.62     4289.54     62.88 o 
   3  -2   3      207.94      244.84     16.00 o 
   4  -2   3      468.88      486.46     23.48 o 
   5  -2   3      433.89      368.87     21.04 o 
   6  -2   3      548.50      524.73     50.63 o 
   7  -2   3      804.64      943.99     54.66 o 
   8  -2   3     1278.05     1300.61     69.86 o 
   9  -2   3      418.99      377.99     77.16 o 
  -9  -1   3       11.81       22.25     26.90 o 
  -8  -1   3        0.30       13.54     22.73 o 
  -7  -1   3      205.43      366.62     42.03 o 
  -6  -1   3      182.99      172.45     27.41 o 
  -5  -1   3     1425.93     1445.12     54.44 o 
  -4  -1   3        2.91       32.69      7.62 o 
  -3  -1   3      206.32      236.66     18.93 o 
  -2  -1   3     1619.85     2097.96     37.92 o 
  -1  -1   3       14.32       14.86      5.30 o 
   0  -1   3    39628.21    37702.93    426.70 o 
   1  -1   3     1674.96     1464.23     25.38 o 
   2  -1   3     1740.96     1910.04     33.54 o 
   3  -1   3       28.54       12.44      7.26 o 
   4  -1   3      872.95      960.98     27.67 o 
   5  -1   3     1015.93      942.43     43.98 o 
   6  -1   3      111.05       99.55     23.58 o 
   7  -1   3      182.27      129.18     28.43 o 
   8  -1   3      172.06      134.07     46.25 o 
   9  -1   3        5.32       31.48     28.58 o 
  -9   0   3       30.64       11.16     25.06 o 
  -8   0   3     1742.60     1784.18     75.23 o 
  -7   0   3      396.73      368.45     37.46 o 
  -6   0   3     4723.22     4570.44    107.51 o 
  -5   0   3      513.97      540.67     33.81 o 
  -4   0   3      693.70      894.93     35.57 o 
  -3   0   3     1098.30     1202.79     41.05 o 
  -2   0   3     1030.38      813.38     19.65 o 
  -1   0   3     4666.34     4719.54     70.42 o 
   0   0   3     3878.23     3705.70     82.92 o 
   1   0   3       22.68       26.64      6.32 o 
   2   0   3      285.41      301.32     13.79 o 
   3   0   3    12841.73    12728.33    143.68 o 
   4   0   3      213.41      243.47     14.80 o 
   5   0   3     3033.31     3282.87     89.98 o 
   6   0   3      363.37      432.41     38.34 o 
   7   0   3      557.23      515.46     46.41 o 
   8   0   3       50.65       58.94     25.72 o 
  -9   1   3      657.02      618.68     53.18 o 
  -8   1   3       23.22        3.41     19.51 o 
  -7   1   3      376.29      398.30     36.65 o 
  -6   1   3        0.06       28.02     16.38 o 
  -5   1   3      363.94      379.24     19.27 o 
  -4   1   3     4951.02     5479.16     76.71 o 
  -3   1   3      840.45      946.87     23.86 o 
  -2   1   3    11619.00    11509.78    154.18 o 
  -1   1   3     4081.00     3773.27     81.79 o 
   0   1   3      325.67      236.51      9.78 o 
   1   1   3     1141.09      852.67     20.59 o 
   2   1   3     2599.84     2084.78     40.49 o 
   3   1   3     1805.37     1814.25     52.78 o 
   4   1   3     2403.92     2373.88     68.26 o 
   5   1   3      571.40      612.37     41.24 o 
   6   1   3       43.42       37.01     23.45 o 
   7   1   3      125.54       34.68     22.01 o 
   8   1   3        1.37       21.12     25.44 o 
  -9   2   3        2.18       18.22     24.20 o 
  -8   2   3       10.49        8.23     18.55 o 
  -7   2   3      290.41      272.37     32.42 o 
  -6   2   3        0.29        9.94      9.82 o 
  -5   2   3      186.74      179.34     15.16 o 
  -4   2   3      102.12      112.76     11.60 o 
  -3   2   3     3904.94     4099.52     58.71 o 
  -2   2   3     2076.27     1712.59     48.88 o 
  -1   2   3       33.78       39.16      6.73 o 
   0   2   3      359.47      347.96     26.52 o 
   1   2   3     1977.87     1722.12     32.58 o 
   2   2   3     1020.80     1016.25     25.25 o 
   3   2   3     7632.35     7379.84    169.58 o 
   4   2   3     3769.56     3559.27     89.33 o 
   5   2   3       35.35       36.51     18.99 o 
   6   2   3       33.00       43.12     39.92 o 
   7   2   3        0.55        6.74     22.47 o 
   8   2   3      331.17      343.22     47.02 o 
  -9   3   3      257.75      207.15     45.52 o 
  -8   3   3       47.09       54.41     22.88 o 
  -7   3   3      387.67      397.30     34.52 o 
  -6   3   3     1522.04     1446.99     39.92 o 
  -5   3   3      643.92      615.62     31.05 o 
  -4   3   3    10167.60     9939.72    121.83 o 
  -3   3   3        6.96        9.55      5.85 o 
  -2   3   3     2154.04     2157.68     38.00 o 
  -1   3   3      222.88      299.96     22.55 o 
   0   3   3        4.58       14.75      6.91 o 
   1   3   3      731.99      750.20     23.33 o 
   2   3   3     1242.74     1275.57     30.74 o 
   3   3   3      228.39      191.76     23.73 o 
   4   3   3      175.60      221.26     28.48 o 
   5   3   3        5.29       -1.71     17.78 o 
   6   3   3        0.46        1.36     36.35 o 
   7   3   3     1155.21     1263.38     89.82 o 
  -9   4   3        7.91       -0.13     19.71 o 
  -8   4   3        2.64       32.88     18.67 o 
  -7   4   3      941.64      945.41     35.87 o 
  -6   4   3       29.49       42.10     11.56 o 
  -5   4   3     1383.99     1224.54     34.98 o 
  -4   4   3      982.56     1050.54     31.85 o 
  -3   4   3        3.83        4.99      6.92 o 
  -2   4   3      116.81      104.38     11.42 o 
  -1   4   3     1398.86     1408.79     40.14 o 
   0   4   3      796.76      760.43     24.29 o 
   1   4   3     2331.09     2193.13     43.51 o 
   2   4   3      659.47      603.30     23.40 o 
   3   4   3      691.80      717.25     41.09 o 
   4   4   3      726.12      674.85     75.29 o 
   5   4   3        0.73       -2.07     18.49 o 
   6   4   3      291.90      213.73     71.08 o 
   7   4   3        0.75       41.47     28.42 o 
  -9   5   3       10.70       10.67     18.73 o 
  -8   5   3      620.99      569.23     42.05 o 
  -7   5   3      202.97      222.94     29.33 o 
  -6   5   3     1471.03     1487.84     72.89 o 
  -5   5   3       65.04       73.52     12.53 o 
  -4   5   3     1718.69     1715.47     54.06 o 
  -3   5   3       27.14       32.50      9.74 o 
  -2   5   3     1625.46     1607.50     37.78 o 
  -1   5   3     1221.28     1165.19     31.66 o 
   0   5   3        9.45       -1.57      7.98 o 
   1   5   3       31.91       21.86     10.23 o 
   2   5   3        0.26        0.13     13.76 o 
   3   5   3     1807.09     1633.41     62.24 o 
   4   5   3      221.53      146.68     28.06 o 
   5   5   3     1790.04     1819.75     77.42 o 
   6   5   3       41.87       35.21     26.10 o 
  -9   6   3      224.02      192.46     46.90 o 
  -8   6   3       54.09       95.58     31.48 o 
  -7   6   3      203.38      194.03     21.82 o 
  -6   6   3      189.36      177.31     16.91 o 
  -5   6   3        1.67      -12.50      9.38 o 
  -4   6   3        0.33       19.84     10.62 o 
  -3   6   3     3138.16     3148.90     85.10 o 
  -2   6   3     1647.07     1560.56     56.75 o 
  -1   6   3     1542.11     1476.57     39.17 o 
   0   6   3     3381.20     3242.29     61.26 o 
   1   6   3       69.37       59.78     13.68 o 
   2   6   3      304.04      330.45     32.30 o 
   3   6   3       29.84       31.97     23.12 o 
   4   6   3       89.37       71.94     25.51 o 
   5   6   3      114.32      155.13     34.94 o 
  -8   7   3      547.47      558.31     54.36 o 
  -7   7   3      187.37      220.36     52.25 o 
  -6   7   3       92.70       72.74     20.02 o 
  -5   7   3       66.79       85.65     19.96 o 
  -4   7   3      810.17      759.99     34.06 o 
  -3   7   3      550.36      520.33     26.79 o 
  -2   7   3      615.53      635.17     29.06 o 
  -1   7   3       66.67       95.04     19.94 o 
   0   7   3       20.52        2.29     11.55 o 
   1   7   3      412.14      437.48     26.81 o 
   2   7   3       47.33       48.46     21.16 o 
   3   7   3      543.63      574.32     98.58 o 
   4   7   3      288.30      339.19     46.09 o 
  -9   8   3      166.66      185.80     44.95 o 
  -8   8   3      129.26       67.51     32.78 o 
  -7   8   3        0.28       35.33     19.15 o 
  -6   8   3      235.19      225.41     29.52 o 
  -5   8   3      441.24      423.30     35.74 o 
  -4   8   3      204.84      241.79     29.04 o 
  -3   8   3      845.28      903.87     85.36 o 
  -2   8   3       91.81      119.40     17.91 o 
  -1   8   3      103.86      101.05     16.93 o 
   0   8   3        3.07       12.98     13.73 o 
   1   8   3      126.35      132.70     25.19 o 
   2   8   3     1371.40     1442.61     64.88 o 
   3   8   3      611.23      678.05     51.63 o 
   4   8   3       80.51       95.76     33.36 o 
  -8   9   3        0.07       13.47     27.26 o 
  -6   9   3       10.37       -8.44     24.02 o 
  -5   9   3      115.50      140.57     29.61 o 
  -4   9   3      334.22      349.18     34.66 o 
  -3   9   3        3.69       -9.29     15.09 o 
  -2   9   3       43.66       34.85     42.68 o 
  -1   9   3      172.24      129.59     24.75 o 
   0   9   3       33.26       49.17     31.97 o 
   1   9   3      380.91      421.62     60.77 o 
   2   9   3       45.44       36.77     24.89 o 
  -7  10   3       37.87      -10.55     29.37 o 
  -6  10   3      203.54      219.23     49.49 o 
  -5  10   3      254.04      220.04     48.52 o 
  -4  10   3       28.36       20.12     26.61 o 
  -3  10   3       63.72       35.54     31.48 o 
  -2  10   3      113.61       77.08     36.67 o 
  -1  10   3       15.52        2.46     18.50 o 
   0  10   3       55.61       81.79     36.51 o 
   1  10   3       16.89       81.62     38.13 o 
  -6  11   3        0.99      -28.07     25.48 o 
  -5  11   3       17.14        1.14     33.75 o 
  -4  11   3        7.24       -8.11     26.45 o 
  -3  11   3      337.22      414.28     60.37 o 
  -2  11   3       32.44       20.61     28.56 o 
   3 -12   4        1.48      -13.55     20.97 o 
  -1 -11   4      111.92      154.16     50.30 o 
   0 -11   4      315.07      382.80     66.53 o 
   1 -11   4       52.20       20.84     22.96 o 
   2 -11   4       14.58       -6.44     19.25 o 
   3 -11   4       52.02       23.34     21.56 o 
   4 -11   4       77.45       63.75     40.57 o 
   5 -11   4        1.89      -12.28     18.93 o 
   6 -11   4       91.56       62.62     26.69 o 
  -2 -10   4       90.15      141.02     46.90 o 
  -1 -10   4      120.52      191.00     49.66 o 
   0 -10   4      209.77      195.24     68.15 o 
   1 -10   4        4.33       -6.37     16.24 o 
   2 -10   4       40.60       22.28     19.59 o 
   3 -10   4        0.34        3.21     16.83 o 
   4 -10   4       92.39       61.00     22.22 o 
   5 -10   4       79.84       84.03     40.00 o 
   6 -10   4       39.48       55.36     25.11 o 
   7 -10   4      104.09       86.97     27.70 o 
  -3  -9   4      131.78      205.60     51.93 o 
  -2  -9   4      535.02      726.82     76.76 o 
  -1  -9   4       12.22       36.84     29.05 o 
   0  -9   4      887.60     1037.70     87.47 o 
   1  -9   4        6.41       -8.71     15.02 o 
   2  -9   4      384.39      414.76     37.57 o 
   3  -9   4     1326.81     1193.79     55.90 o 
   4  -9   4      110.24      162.67     28.18 o 
   5  -9   4       42.42       39.55     20.13 o 
   6  -9   4      105.16      141.28     28.01 o 
   7  -9   4        5.40        7.89     19.10 o 
   8  -9   4        0.17       -9.52     18.44 o 
  -5  -8   4       12.43       20.46     24.33 o 
  -4  -8   4      180.26      215.99     86.65 o 
  -3  -8   4      346.57      400.17     61.18 o 
  -2  -8   4      176.87      183.04     44.14 o 
  -1  -8   4     1639.33     1811.94     62.92 o 
   0  -8   4        0.17        7.13     13.69 o 
   1  -8   4      475.98      449.74     69.78 o 
   2  -8   4      567.97      520.99     37.57 o 
   3  -8   4     2050.31     1968.71     66.93 o 
   4  -8   4      182.62      186.81     27.61 o 
   5  -8   4      170.26      194.31     28.95 o 
   6  -8   4       31.99       13.35     20.28 o 
   7  -8   4        0.28       -3.39     18.24 o 
   8  -8   4      129.38       82.61     25.64 o 
  -5  -7   4      969.11     1049.96     62.79 o 
  -4  -7   4      492.70      531.13     44.75 o 
  -3  -7   4      375.39      373.46     36.36 o 
  -2  -7   4       53.22       69.03     35.70 o 
  -1  -7   4        1.52       17.84     11.36 o 
   0  -7   4      138.16      111.50     19.42 o 
   1  -7   4       63.75       94.45     21.01 o 
   2  -7   4     1218.29     1200.73    110.83 o 
   3  -7   4      483.70      449.42     33.83 o 
   4  -7   4       20.03        3.39     18.82 o 
   5  -7   4       48.08       37.68     25.40 o 
   6  -7   4      119.20      104.81     23.55 o 
   7  -7   4      511.63      542.97    134.20 o 
   8  -7   4       20.90       40.41     34.24 o 
  -6  -6   4      365.77      409.18     45.90 o 
  -5  -6   4        4.86       -2.03     20.02 o 
  -4  -6   4      557.09      470.66     51.52 o 
  -3  -6   4       51.01       66.82     22.31 o 
  -2  -6   4      437.70      436.89     24.21 o 
  -1  -6   4     1388.96     1401.39     37.62 o 
   0  -6   4      303.57      318.39     20.04 o 
   1  -6   4      815.44      844.13     60.12 o 
   2  -6   4     9115.05     9298.55    155.29 o 
   3  -6   4       67.95       61.43     19.31 o 
   4  -6   4        5.62       -7.34     13.54 o 
   5  -6   4       35.89       22.79     16.30 o 
   6  -6   4      312.45      369.07     34.04 o 
   7  -6   4       76.97       71.72     21.91 o 
   8  -6   4       39.46       48.03     36.35 o 
   9  -6   4       38.51       61.83     39.92 o 
  -7  -5   4      369.44      443.58     59.80 o 
  -6  -5   4     1099.88     1046.26     60.86 o 
  -5  -5   4      343.09      299.02     35.51 o 
  -4  -5   4      416.99      386.81     34.88 o 
  -3  -5   4      159.07      198.02     34.73 o 
  -2  -5   4     1449.47     1490.33     38.08 o 
  -1  -5   4       70.81       79.67     20.42 o 
   0  -5   4     1063.67     1045.67     27.56 o 
   1  -5   4      922.32      917.85     36.31 o 
   2  -5   4      192.93      272.81     23.06 o 
   3  -5   4     2174.57     2261.90     61.87 o 
   4  -5   4        7.58        5.08     13.04 o 
   5  -5   4     1237.36     1236.62     49.15 o 
   6  -5   4       14.37      -10.01     14.67 o 
   7  -5   4      916.02      881.14     77.24 o 
   8  -5   4      122.13       63.94     35.86 o 
   9  -5   4       96.85       43.81     39.92 o 
  -7  -4   4      386.50      343.57     42.36 o 
  -6  -4   4        2.25       -6.45     21.01 o 
  -5  -4   4      415.23      374.51     35.96 o 
  -4  -4   4       88.74       86.00     30.51 o 
  -3  -4   4     3855.55     3914.73     87.85 o 
  -2  -4   4     1853.68     2050.24     42.40 o 
  -1  -4   4     8975.37     8551.90    105.83 o 
   0  -4   4     2960.56     2766.18     44.74 o 
   1  -4   4      865.87      997.13     48.84 o 
   2  -4   4      677.03      592.40     28.31 o 
   3  -4   4       62.72       62.78      9.91 o 
   4  -4   4     1374.40     1424.05     59.42 o 
   5  -4   4      139.24      168.65     22.17 o 
   6  -4   4      811.87      825.30     33.74 o 
   7  -4   4      261.88      238.87     48.03 o 
   8  -4   4       23.82       46.90     30.99 o 
   9  -4   4      342.10      356.35     66.21 o 
  -8  -3   4      423.97      502.00     77.65 o 
  -7  -3   4       35.44       16.71     24.75 o 
  -6  -3   4      112.04      110.09     25.06 o 
  -5  -3   4      245.89      213.19     28.84 o 
  -4  -3   4      567.75      532.66     34.42 o 
  -3  -3   4      405.92      420.60     19.14 o 
  -2  -3   4     1058.13     1148.45     28.77 o 
  -1  -3   4      966.16      897.17     43.10 o 
   0  -3   4       12.94       26.86      7.48 o 
   1  -3   4      157.92      258.48     18.85 o 
   2  -3   4      625.95      564.60     19.71 o 
   3  -3   4     3496.10     3459.16     55.65 o 
   4  -3   4       70.03       58.86     12.02 o 
   5  -3   4     1702.64     1718.64     43.65 o 
   6  -3   4        2.25       15.30     17.28 o 
   7  -3   4       26.74       20.18     19.74 o 
   8  -3   4      432.39      423.52     44.63 o 
   9  -3   4       91.38      106.29     44.46 o 
  -8  -2   4      132.72       85.94     27.99 o 
  -7  -2   4      564.01      514.27    101.75 o 
  -6  -2   4      331.97      271.52     32.62 o 
  -5  -2   4     5715.94     5699.33    131.44 o 
  -3  -2   4     8386.35     8597.12    106.70 o 
  -2  -2   4      181.17      168.08     11.76 o 
  -1  -2   4     2264.22     2404.95     38.71 o 
   0  -2   4     4679.78     4661.76     58.78 o 
   1  -2   4      944.82     1064.51     22.50 o 
   2  -2   4      618.39      700.59     20.27 o 
   3  -2   4        7.29        0.77      6.92 o 
   4  -2   4     4364.93     4749.90     73.53 o 
   5  -2   4       43.15       49.85     12.47 o 
   6  -2   4      479.92      533.27     79.84 o 
   7  -2   4      761.91      783.98     80.73 o 
   8  -2   4      491.56      560.07     50.54 o 
   9  -2   4     1230.20     1348.82    104.50 o 
  -9  -1   4       30.35       -2.73     24.52 o 
  -8  -1   4      119.88       66.68     25.77 o 
  -7  -1   4       30.76       26.56     20.56 o 
  -6  -1   4     3534.71     3517.60     92.63 o 
  -5  -1   4       79.18       62.37     18.14 o 
  -4  -1   4     1618.85     1635.39     36.53 o 
  -3  -1   4     2832.22     3143.86     53.27 o 
  -2  -1   4      629.90      600.41     18.83 o 
  -1  -1   4      170.78      176.30     10.18 o 
   0  -1   4      328.59      513.83     16.51 o 
   1  -1   4     2602.18     2797.32     41.81 o 
   2  -1   4     1144.20     1142.72     26.30 o 
   3  -1   4     2840.09     2697.20     47.10 o 
   4  -1   4       12.10       19.05      8.90 o 
   5  -1   4      274.25      350.56     47.79 o 
   6  -1   4      222.23      217.66     30.08 o 
   7  -1   4      377.51      384.86     41.65 o 
   8  -1   4      663.71      682.27     55.91 o 
  -9   0   4       47.72       65.20     29.43 o 
  -8   0   4      139.18       57.34     67.10 o 
  -7   0   4      741.71      901.44     51.69 o 
  -6   0   4     2412.07     2439.55     74.58 o 
  -5   0   4     2228.02     2246.40     45.64 o 
  -4   0   4     1231.57     1122.42     29.29 o 
  -3   0   4     2158.37     2348.83     41.00 o 
  -2   0   4      232.16      351.54     13.98 o 
  -1   0   4     1195.11     1211.80     24.43 o 
   0   0   4     4565.41     4608.35     56.73 o 
   1   0   4      270.95      219.25     12.43 o 
   2   0   4       12.45       34.26      8.20 o 
   3   0   4      729.08      674.40     39.89 o 
   4   0   4      103.79       97.65     12.30 o 
   5   0   4      863.17      954.71     47.21 o 
   6   0   4      930.05      818.31     75.13 o 
   7   0   4     1328.13     1364.16     72.54 o 
   8   0   4      116.70      132.01     34.45 o 
  -9   1   4       23.23       35.70     47.71 o 
  -8   1   4       70.33       30.52     22.53 o 
  -7   1   4      378.36      396.90     36.35 o 
  -6   1   4      969.78     1109.67     49.12 o 
  -5   1   4      563.04      569.15     23.34 o 
  -4   1   4       10.44       -4.22      9.37 o 
  -3   1   4      358.22      323.72     14.96 o 
  -2   1   4        1.68       -2.46     13.27 o 
  -1   1   4     6140.57     5962.29     91.54 o 
   0   1   4     2354.48     1873.25     30.87 o 
   1   1   4     6151.49     5918.07     74.86 o 
   2   1   4     2981.74     2613.24     44.77 o 
   3   1   4        0.60       -1.10      7.17 o 
   4   1   4      211.83      323.60     52.25 o 
   5   1   4      354.89      375.67     36.67 o 
   6   1   4       87.13      140.19     28.75 o 
   7   1   4       23.73       30.67     23.53 o 
   8   1   4        0.88        5.67     25.76 o 
  -9   2   4     1222.16     1204.89    112.94 o 
  -8   2   4        4.97       26.38     20.17 o 
  -7   2   4      821.08      824.82     46.68 o 
  -6   2   4     1525.06     1443.00     40.03 o 
  -5   2   4       29.92       50.89     10.78 o 
  -4   2   4        9.11        9.82      7.90 o 
  -3   2   4        1.93       19.41      6.75 o 
  -2   2   4      760.43      732.28     16.51 o 
  -1   2   4      276.20      202.74     31.48 o 
   0   2   4       12.26       32.79      7.26 o 
   1   2   4     2398.03     2241.94     39.85 o 
   2   2   4     3655.62     3561.11     56.53 o 
   3   2   4     1691.51     1709.32     36.74 o 
   4   2   4     5021.87     4771.17    243.49 o 
   5   2   4     2055.59     1989.78     72.63 o 
   6   2   4      638.14      674.63    100.04 o 
   7   2   4      348.20      284.52     41.98 o 
  -9   3   4       34.87       11.25     22.20 o 
  -8   3   4      961.88      975.70     52.79 o 
  -7   3   4      522.22      565.71     45.19 o 
  -6   3   4       26.40       29.14     11.46 o 
  -5   3   4     2968.82     2904.67     55.65 o 
  -4   3   4     1833.06     1802.45     39.07 o 
  -3   3   4     2533.71     2462.51     37.73 o 
  -2   3   4      574.19      627.39     19.55 o 
  -1   3   4     3185.62     2865.69     45.51 o 
   0   3   4     1706.33     1914.86     36.97 o 
   1   3   4        2.71        4.26      8.16 o 
   2   3   4      320.21      322.02     17.74 o 
   3   3   4      740.28      701.79     37.91 o 
   4   3   4      811.17      838.08     46.75 o 
   5   3   4       13.64       17.33     19.49 o 
   6   3   4       65.86       83.30     28.30 o 
   7   3   4        0.38        7.26     24.70 o 
  -9   4   4     1390.24     1182.97     91.36 o 
  -8   4   4       51.28       59.05     22.02 o 
  -7   4   4       45.44       21.53     12.43 o 
  -6   4   4      346.04      352.80     22.64 o 
  -5   4   4       22.47        9.24      9.34 o 
  -4   4   4     1893.88     1781.49     65.16 o 
  -3   4   4      265.07      297.58     17.02 o 
  -2   4   4      802.76      845.54     25.30 o 
  -1   4   4     1806.03     1865.49     38.32 o 
   0   4   4     2911.03     2909.06     51.68 o 
   1   4   4      742.48      762.59     25.94 o 
   2   4   4      794.91      780.63     36.01 o 
   3   4   4     2831.89     2568.33     75.01 o 
   4   4   4        1.11        2.95     20.12 o 
   5   4   4      728.99      752.13     64.83 o 
   6   4   4       30.51       20.59     28.32 o 
  -9   5   4        0.03      -26.63     25.80 o 
  -8   5   4        0.20        5.42     17.39 o 
  -7   5   4     1223.80     1185.75     40.85 o 
  -6   5   4        2.92       -3.05      9.82 o 
  -5   5   4     6823.06     6627.63     84.58 o 
  -4   5   4     1339.73     1349.65     37.02 o 
  -3   5   4     1693.94     1619.46     47.69 o 
  -2   5   4      730.95      648.35     30.19 o 
  -1   5   4       96.58      109.88     13.41 o 
   0   5   4     1204.03     1296.38     35.35 o 
   1   5   4      592.37      579.99     25.55 o 
   2   5   4      759.76      771.04     41.94 o 
   3   5   4     1778.79     1709.23     65.11 o 
   4   5   4      771.75      839.98     52.78 o 
   5   5   4       31.21       17.97     23.82 o 
   6   5   4      342.79      330.46     45.53 o 
  -8   6   4       38.09       16.17     16.90 o 
  -7   6   4       93.35       73.66     14.98 o 
  -6   6   4      652.83      654.01     34.90 o 
  -5   6   4      301.54      319.84     22.37 o 
  -4   6   4      109.95      106.66     21.03 o 
  -3   6   4        2.57        3.56     15.98 o 
  -2   6   4      177.36      180.00     29.42 o 
  -1   6   4     3291.79     3252.84     61.67 o 
   0   6   4      269.92      258.56     20.08 o 
   1   6   4     3147.18     3055.85     61.91 o 
   2   6   4      497.19      485.67     57.77 o 
   3   6   4        2.45       14.31     17.93 o 
   4   6   4       12.97       -1.52     34.32 o 
   5   6   4      328.15      242.48     40.20 o 
  -8   7   4       62.51       92.66     34.73 o 
  -7   7   4     1221.23     1132.02     76.76 o 
  -6   7   4       34.84       24.08     15.41 o 
  -5   7   4      262.17      245.19     22.47 o 
  -4   7   4       41.24       52.30     13.92 o 
  -3   7   4      268.88      268.16     21.25 o 
  -2   7   4        4.09        4.91     11.31 o 
  -1   7   4      519.27      514.39     27.29 o 
   0   7   4     1169.43     1247.18     71.32 o 
   1   7   4        0.30      -18.71     15.10 o 
   2   7   4      336.85      373.94     46.90 o 
   3   7   4        5.87       10.68     20.80 o 
   4   7   4      688.27      779.60     55.99 o 
  -9   8   4        1.94      -23.85     27.59 o 
  -8   8   4       99.50      119.76     36.84 o 
  -7   8   4       84.56       43.16     31.32 o 
  -6   8   4        5.97       -9.09     23.21 o 
  -5   8   4        0.73       -7.46     21.74 o 
  -4   8   4      821.28      950.54     46.11 o 
  -3   8   4      255.75      214.49     21.53 o 
  -2   8   4     1804.91     1896.31     70.37 o 
  -1   8   4     1243.49     1285.73     42.59 o 
   0   8   4       25.76       52.01     16.36 o 
   1   8   4       92.13       94.39     27.34 o 
   2   8   4       92.97      135.38     30.45 o 
   3   8   4       17.09        5.90     31.32 o 
  -8   9   4      141.54      209.82     49.33 o 
  -7   9   4      138.42      221.83     48.68 o 
  -6   9   4        0.36       23.53     28.72 o 
  -5   9   4      103.09       95.90     35.86 o 
  -4   9   4      525.57      494.28     60.04 o 
  -3   9   4      249.47      258.66     47.71 o 
  -2   9   4       89.80      119.78     51.12 o 
  -1   9   4        4.60        5.69     17.20 o 
   0   9   4      121.71       76.54     24.19 o 
   1   9   4       72.71       74.84     26.57 o 
   2   9   4      531.00      561.89     68.40 o 
  -7  10   4       17.66       38.30     31.64 o 
  -6  10   4       96.17      135.01     41.54 o 
  -5  10   4       77.91      121.87     40.24 o 
  -4  10   4      167.24      142.31     43.98 o 
  -3  10   4      252.29      294.53     51.93 o 
  -2  10   4       32.32       13.63     29.86 o 
  -1  10   4        6.82      -12.66     24.83 o 
  -6  11   4       10.55       25.31     31.32 o 
  -5  11   4       22.55      -19.80     30.51 o 
  -4  11   4       30.67       43.81     35.05 o 
  -2  11   4        1.00       48.36     31.97 o 
  -1 -11   5      163.64      206.09     54.04 o 
   0 -11   5       21.44        2.11     28.56 o 
   1 -11   5      125.90       98.16     26.20 o 
   2 -11   5       20.00       20.94     20.43 o 
   3 -11   5      201.14      212.95     42.84 o 
   4 -11   5       11.73       17.53     21.63 o 
   5 -11   5        1.75      -22.58     18.73 o 
   6 -11   5        3.18      -22.36     29.94 o 
  -2 -10   5       16.95       10.06     32.13 o 
  -1 -10   5       41.81      104.34     43.98 o 
   0 -10   5      374.48      358.32     38.10 o 
   1 -10   5       61.35       61.04     48.76 o 
   2 -10   5       22.89       32.23     19.75 o 
   3 -10   5       90.99       50.40     21.84 o 
   4 -10   5        0.01      -19.28     15.48 o 
   5 -10   5       24.16        9.00     21.16 o 
   6 -10   5       26.17       15.10     26.45 o 
   7 -10   5      137.68      105.96     29.70 o 
  -4  -9   5        2.95      -18.82     32.62 o 
  -3  -9   5      150.04      111.64     44.14 o 
  -2  -9   5       87.05       82.60     39.59 o 
  -1  -9   5     1178.59     1463.38     95.09 o 
   0  -9   5       87.15      141.54     26.11 o 
   1  -9   5      334.33      302.97     32.44 o 
   2  -9   5      302.61      278.85     33.39 o 
   3  -9   5      949.02     1015.08     92.01 o 
   4  -9   5       70.47       81.45     22.56 o 
   5  -9   5      142.92      146.55     27.62 o 
   6  -9   5       53.46       52.21     23.45 o 
   7  -9   5       71.65       33.74     22.25 o 
  -5  -8   5       18.40        1.94     24.29 o 
  -4  -8   5        3.78      -13.63     30.35 o 
  -3  -8   5       25.27       33.10     31.16 o 
  -2  -8   5      627.67      580.61     65.07 o 
  -1  -8   5       31.63       52.17     17.88 o 
   0  -8   5      252.98      280.18     30.22 o 
   1  -8   5       89.07       62.54     19.05 o 
   2  -8   5      188.73      165.45     25.56 o 
   3  -8   5       76.01       73.86     45.27 o 
   4  -8   5      327.73      370.86     61.50 o 
   5  -8   5      434.36      425.23     39.30 o 
   6  -8   5       84.80       65.13     37.57 o 
   7  -8   5       44.96      109.80     26.64 o 
   8  -8   5        4.74       17.45     23.33 o 
  -5  -7   5       24.79       24.03     24.40 o 
  -4  -7   5       35.82       40.81     22.94 o 
  -3  -7   5      701.34      794.71     47.54 o 
  -2  -7   5      231.65      267.41     28.44 o 
  -1  -7   5     1240.68     1283.63     50.13 o 
   0  -7   5        4.62        3.33     12.12 o 
   1  -7   5       51.05       45.75     16.40 o 
   2  -7   5        0.75       19.76     12.94 o 
   3  -7   5      304.15      282.20     78.13 o 
   4  -7   5      366.85      401.21     51.85 o 
   5  -7   5      123.29       99.91     23.18 o 
   6  -7   5      105.78       82.09     49.66 o 
   7  -7   5       29.94       15.87     19.73 o 
   8  -7   5      343.02      296.15     58.58 o 
  -6  -6   5       12.05      -27.51     18.34 o 
  -5  -6   5      283.61      307.80     37.27 o 
  -4  -6   5      189.08      138.98     27.76 o 
  -3  -6   5      342.91      311.09     31.89 o 
  -2  -6   5      897.29      994.73     37.33 o 
  -1  -6   5       99.94       70.57     12.58 o 
   0  -6   5      446.86      506.47     21.93 o 
   1  -6   5     1572.81     1490.90     50.35 o 
   2  -6   5     8683.86     8448.78    146.40 o 
   3  -6   5      204.22      182.32     24.30 o 
   4  -6   5      208.35      192.10     26.12 o 
   5  -6   5      365.10      332.39     32.32 o 
   6  -6   5        6.75       12.99     17.00 o 
   7  -6   5      160.15      139.97     27.46 o 
   8  -6   5       25.26       46.90     38.30 o 
  -7  -5   5      443.58      488.05     85.03 o 
  -6  -5   5      598.89      594.31     48.96 o 
  -5  -5   5     1417.61     1475.32     63.56 o 
  -4  -5   5      694.01      616.67     41.35 o 
  -3  -5   5     1602.78     1571.30     56.44 o 
  -2  -5   5      315.95      328.39     19.88 o 
  -1  -5   5      726.89      727.80     38.82 o 
   0  -5   5      181.10      202.86     13.73 o 
   1  -5   5     6360.36     6014.78    109.81 o 
   2  -5   5        6.31       40.75     21.50 o 
   3  -5   5     1424.30     1540.04    116.67 o 
   4  -5   5      250.44      301.44     27.88 o 
   5  -5   5        0.16       14.81     15.03 o 
   6  -5   5      629.54      690.48     42.82 o 
   7  -5   5        2.65        8.11     27.59 o 
   8  -5   5      378.32      334.61     59.23 o 
   9  -5   5       46.47       26.45     37.00 o 
  -7  -4   5      102.46       84.45     26.70 o 
  -6  -4   5       91.04      145.62     85.92 o 
  -5  -4   5      430.18      414.21     36.07 o 
  -4  -4   5      818.13      765.44     41.71 o 
  -3  -4   5      148.69      123.95     22.10 o 
  -2  -4   5      950.63      873.57     27.38 o 
  -1  -4   5      687.30      654.32     23.25 o 
   0  -4   5     1338.38     1120.57     26.49 o 
   1  -4   5    15562.04    15213.61    212.20 o 
   2  -4   5     1812.85     1787.80     51.02 o 
   3  -4   5      119.53      120.47     11.82 o 
   4  -4   5        3.60       15.89      9.56 o 
   5  -4   5     1154.67     1188.05     37.23 o 
   6  -4   5      278.09      275.05     29.74 o 
   7  -4   5        4.26       39.59     30.83 o 
   8  -4   5       10.37       26.78     29.21 o 
   9  -4   5       70.99      101.58     45.27 o 
  -8  -3   5      332.70      384.77     45.72 o 
  -7  -3   5     1397.17     1468.24     93.71 o 
  -6  -3   5       95.47      123.09     26.91 o 
  -5  -3   5     3935.40     3805.42     96.03 o 
  -4  -3   5      159.24      158.84     22.60 o 
  -3  -3   5       50.16       63.55     10.75 o 
  -2  -3   5      345.62      382.14     17.99 o 
  -1  -3   5      894.36      923.30     24.54 o 
   0  -3   5     2252.89     1962.54     34.62 o 
   1  -3   5      498.37      545.44     16.62 o 
   2  -3   5      168.02      168.06     13.59 o 
   3  -3   5      201.30      173.67     19.25 o 
   4  -3   5     6265.48     6326.37    103.39 o 
   5  -3   5       51.24       56.29     13.42 o 
   6  -3   5     2174.35     2294.71     72.70 o 
   7  -3   5       87.79       89.30     32.78 o 
   8  -3   5      261.02      213.23     52.74 o 
  -8  -2   5      779.59      689.83     53.87 o 
  -7  -2   5      118.94      136.23     28.38 o 
  -6  -2   5       72.55       65.18     39.84 o 
  -5  -2   5        0.29       -7.64     14.34 o 
  -4  -2   5     1219.41     1207.98     32.31 o 
  -3  -2   5      655.96      810.26     25.26 o 
  -2  -2   5      834.83      985.82     26.04 o 
  -1  -2   5     1775.97     1776.94     33.59 o 
   0  -2   5      794.84      724.24     19.72 o 
   1  -2   5      102.97       72.98      9.16 o 
   2  -2   5      909.24      919.01     24.74 o 
   3  -2   5     1287.41     1108.14     29.81 o 
   4  -2   5       32.87       51.21     11.76 o 
   5  -2   5     1904.10     1941.26     46.94 o 
   6  -2   5      241.53      247.58     30.35 o 
   7  -2   5        3.14        5.95     19.71 o 
   8  -2   5      102.44       91.42     29.76 o 
  -9  -1   5     1198.04     1272.21     73.14 o 
  -8  -1   5      131.37      134.63     31.61 o 
  -7  -1   5       22.21       -8.40     24.75 o 
  -6  -1   5      866.52      780.74     78.46 o 
  -5  -1   5      104.16       90.28     20.38 o 
  -4  -1   5       70.74       81.76     11.24 o 
  -3  -1   5      500.99      473.89     19.05 o 
  -2  -1   5      990.65     1104.99     26.27 o 
  -1  -1   5      219.97      248.48     12.28 o 
   0  -1   5     2089.04     2366.30     49.27 o 
   1  -1   5      112.96      108.14     10.18 o 
   2  -1   5      852.87      733.53     28.35 o 
   3  -1   5      420.45      474.77     20.37 o 
   4  -1   5     5636.06     5458.87     82.03 o 
   5  -1   5       46.42        0.94     14.58 o 
   6  -1   5        3.65        5.27     19.39 o 
   7  -1   5       17.34        0.58     20.35 o 
   8  -1   5      156.26      214.47     92.90 o 
  -9   0   5       30.70       -9.83     20.68 o 
  -8   0   5      108.10      125.66     51.93 o 
  -7   0   5      354.13      421.25     38.40 o 
  -6   0   5     1410.04     1558.92     59.97 o 
  -5   0   5     3163.18     3286.07     59.30 o 
  -4   0   5     3294.65     3076.19     53.34 o 
  -3   0   5    11626.74    11577.90    136.50 o 
  -2   0   5       48.75       51.88      9.97 o 
  -1   0   5        0.88       -4.94     10.15 o 
   0   0   5      163.63      234.82     14.19 o 
   1   0   5     3951.59     4022.25     72.55 o 
   2   0   5     1450.64     1443.49     35.05 o 
   3   0   5     3032.51     3105.27     54.13 o 
   4   0   5      242.74      285.54     23.09 o 
   5   0   5       99.69       81.91     21.39 o 
   6   0   5       53.63       14.34     20.61 o 
   7   0   5      128.42      128.13     30.63 o 
   8   0   5      792.59      960.45     88.68 o 
  -9   1   5      296.74      293.78     41.63 o 
  -8   1   5      222.56      203.73     33.00 o 
  -7   1   5      484.92      537.54     40.50 o 
  -6   1   5      880.91      946.78     45.15 o 
  -5   1   5      912.40      935.88     50.06 o 
  -4   1   5     2094.36     1959.85     40.90 o 
  -3   1   5     3075.36     3074.91     49.06 o 
  -2   1   5      688.44      862.12     24.54 o 
  -1   1   5      832.65      766.19     28.22 o 
   0   1   5     6921.99     6361.25     77.75 o 
   1   1   5      270.05      275.22     14.88 o 
   2   1   5     7105.69     6831.04     90.22 o 
   3   1   5      362.12      284.27     16.97 o 
   4   1   5     1529.25     1574.48    108.07 o 
   5   1   5      295.83      304.93     33.61 o 
   6   1   5       48.02       16.53     17.81 o 
   7   1   5      381.19      362.87     44.32 o 
   8   1   5       72.86       64.31     30.02 o 
  -9   2   5       37.41       37.79     57.53 o 
  -8   2   5      312.54      320.87     36.17 o 
  -7   2   5      467.50      474.64     37.72 o 
  -6   2   5     2975.27     3119.54     62.25 o 
  -5   2   5      979.61      939.36     30.40 o 
  -4   2   5       76.87      111.16     11.82 o 
  -3   2   5     4009.79     4289.25     71.64 o 
  -2   2   5       39.22       36.78     10.92 o 
  -1   2   5     1498.87     1344.57     48.36 o 
   0   2   5     1972.13     1708.37     32.94 o 
   1   2   5      305.08      315.30     16.50 o 
   2   2   5       79.37       57.62     11.78 o 
   3   2   5      204.51      197.52     15.74 o 
   4   2   5     3767.08     3812.21     96.50 o 
   5   2   5      250.56      153.27     84.79 o 
   6   2   5     2622.85     2626.11     92.14 o 
   7   2   5       10.30        2.89     22.98 o 
  -9   3   5      230.98      206.04     65.64 o 
  -8   3   5      540.60      524.38     41.61 o 
  -7   3   5        4.69       -8.69     15.91 o 
  -6   3   5       20.85       46.25     13.58 o 
  -5   3   5      434.57      513.72     32.64 o 
  -4   3   5      127.87      159.19     17.02 o 
  -3   3   5      405.86      342.52     14.34 o 
  -2   3   5    11608.78    11249.82    132.62 o 
  -1   3   5       60.88       65.18     11.76 o 
   0   3   5     4184.95     4090.59     61.75 o 
   1   3   5     3656.44     3430.67     57.43 o 
   2   3   5      101.60      114.14     14.17 o 
   3   3   5      594.62      706.12     39.77 o 
   4   3   5      795.78      714.62     57.28 o 
   5   3   5      121.27       91.35     33.51 o 
   6   3   5        0.72       16.70     23.14 o 
   7   3   5      100.78      139.62     36.26 o 
  -9   4   5      402.27      353.55     39.82 o 
  -8   4   5      702.89      764.19     47.24 o 
  -7   4   5      840.95      919.68     56.51 o 
  -6   4   5     1193.44     1268.40     78.81 o 
  -5   4   5       13.17        1.23     12.01 o 
  -4   4   5      653.00      676.03     21.85 o 
  -3   4   5     5860.44     6153.18     85.04 o 
  -2   4   5       34.61       24.62     10.35 o 
  -1   4   5     1038.42      923.97     26.99 o 
   0   4   5      359.40      392.17     19.79 o 
   1   4   5       23.82        8.38      9.84 o 
   2   4   5     1361.59     1415.70     38.47 o 
   3   4   5      737.92      756.22     43.79 o 
   4   4   5     1084.35     1113.09     83.08 o 
   5   4   5        3.10      -10.16     32.70 o 
   6   4   5      717.96      612.47     71.81 o 
  -9   5   5      280.42      303.45     56.31 o 
  -8   5   5      322.95      314.44     33.56 o 
  -7   5   5      143.69      134.21     18.95 o 
  -6   5   5      247.54      256.31     18.69 o 
  -5   5   5       34.12       43.15     10.16 o 
  -4   5   5     4257.51     3997.29     82.15 o 
  -3   5   5       96.50      104.73     13.74 o 
  -2   5   5     4439.67     4151.00     71.13 o 
  -1   5   5      302.10      364.47     20.26 o 
   0   5   5      309.65      335.51     31.50 o 
   1   5   5      228.29      237.26     19.43 o 
   2   5   5        2.89      -11.29     13.57 o 
   3   5   5     2583.95     2554.50     80.40 o 
   4   5   5       93.64      146.57     29.11 o 
   5   5   5       66.29       66.39     30.26 o 
   6   5   5       56.25       41.98     57.77 o 
  -8   6   5        0.34       20.28     26.29 o 
  -7   6   5      148.00      124.13     19.79 o 
  -6   6   5        1.20       13.40     12.98 o 
  -5   6   5      259.61      289.23     21.70 o 
  -4   6   5        1.88       -5.08      8.95 o 
  -3   6   5     1486.04     1415.98     39.72 o 
  -2   6   5      101.05      110.34     15.22 o 
  -1   6   5      128.22      144.36     16.82 o 
   0   6   5     1165.85     1125.31     42.81 o 
   1   6   5      866.05      831.87     53.69 o 
   2   6   5     1142.94     1182.37     54.16 o 
   3   6   5       11.19       20.38     25.23 o 
   4   6   5      440.77      525.80     47.36 o 
   5   6   5       36.04        8.51     24.09 o 
  -8   7   5      396.79      341.10     53.87 o 
  -7   7   5        1.86        9.25     23.53 o 
  -6   7   5      336.28      357.78     63.53 o 
  -5   7   5       66.24       57.66     20.49 o 
  -4   7   5      795.09      695.34     41.72 o 
  -3   7   5        3.10        8.29     10.88 o 
  -2   7   5       12.75       30.55     12.02 o 
  -1   7   5      315.28      309.13     34.23 o 
   0   7   5       90.39       69.02     15.59 o 
   1   7   5      275.08      258.50     31.64 o 
   2   7   5       50.08       26.13     20.45 o 
   3   7   5      283.78      310.96     81.79 o 
   4   7   5        5.24       -1.38     24.89 o 
  -8   8   5       37.48      104.50     39.92 o 
  -7   8   5      207.31      210.96     46.90 o 
  -6   8   5       58.37       92.50     35.54 o 
  -5   8   5        9.31        4.06     21.26 o 
  -4   8   5      195.34      157.74     26.22 o 
  -3   8   5       31.60        9.38     16.77 o 
  -2   8   5     1150.09     1076.78     50.33 o 
  -1   8   5      150.29      155.91     22.48 o 
   0   8   5     2055.79     2118.72     56.73 o 
   1   8   5      937.64      903.42     52.49 o 
   2   8   5       17.09        2.70     21.77 o 
   3   8   5       36.75       52.94     28.44 o 
  -8   9   5      447.73      521.71     70.43 o 
  -7   9   5        0.04       -2.60     27.42 o 
  -6   9   5      184.70      205.11     46.41 o 
  -5   9   5      330.96      385.07     57.61 o 
  -4   9   5        1.10       -9.90     24.50 o 
  -3   9   5      302.27      255.91     46.25 o 
  -2   9   5      497.36      606.58     62.15 o 
  -1   9   5      640.59      647.18     43.87 o 
   0   9   5      404.72      347.27     52.74 o 
   1   9   5       11.91       28.88     37.81 o 
   2   9   5       61.61       72.09     32.78 o 
  -7  10   5       18.94       55.50     32.45 o 
  -6  10   5        0.24        1.46     27.75 o 
  -5  10   5      161.72      227.83     52.25 o 
  -4  10   5      252.44      312.21     56.47 o 
  -3  10   5      204.89      180.77     45.76 o 
  -2  10   5      436.99      513.27     62.48 o 
  -1  10   5        0.64      -26.45     25.31 o 
  -5  11   5       41.99        3.25     29.86 o 
  -4  11   5        5.35       85.19     42.68 o 
  -3  11   5       89.08       43.98     38.13 o 
  -2  11   5        0.12       18.34     32.62 o 
   0 -11   6       78.26      104.29     28.46 o 
   1 -11   6        2.73      -22.76     16.08 o 
   2 -11   6       80.04      103.51     27.30 o 
   3 -11   6        3.51       13.51     21.41 o 
   4 -11   6      272.95      228.46     37.33 o 
   5 -11   6        0.48       -2.54     21.39 o 
  -2 -10   6      116.66       55.34     37.65 o 
  -1 -10   6       23.48       41.54     35.21 o 
   0 -10   6        4.27       21.04     19.05 o 
   1 -10   6       87.72       94.18     26.41 o 
   2 -10   6        8.33       -7.20     26.21 o 
   3 -10   6      167.37      131.59     29.27 o 
   4 -10   6        2.18       16.09     20.45 o 
   5 -10   6        0.52      -23.66     16.17 o 
   6 -10   6       66.00       51.74     28.56 o 
  -3  -9   6      154.00       86.49     38.30 o 
  -2  -9   6       67.66      149.62     44.14 o 
  -1  -9   6       10.23       -7.18     16.77 o 
   0  -9   6      576.26      604.26     47.46 o 
   1  -9   6        4.66       10.27     16.06 o 
   2  -9   6      296.94      278.68     32.97 o 
   3  -9   6       57.73       55.32     21.86 o 
   4  -9   6        3.24        8.90     17.78 o 
   5  -9   6      104.31      119.46     27.89 o 
   6  -9   6        1.91       10.49     19.38 o 
   7  -9   6       60.60       23.15     22.29 o 
  -5  -8   6       64.76       48.84     38.30 o 
  -4  -8   6      151.59      166.82     47.55 o 
  -3  -8   6        6.24       22.39     28.72 o 
  -2  -8   6        0.06      -17.69     23.21 o 
  -1  -8   6      794.36      775.16     54.20 o 
   0  -8   6       40.10       41.14     18.36 o 
   1  -8   6      218.00      264.19     30.35 o 
   2  -8   6       24.11       27.34     18.47 o 
   3  -8   6        2.25       -1.16     15.84 o 
   4  -8   6      625.80      720.57     47.01 o 
   5  -8   6      117.25      200.52     31.35 o 
   6  -8   6      382.88      426.05     41.84 o 
   7  -8   6       22.90       59.66     24.46 o 
   8  -8   6      136.47       85.03     40.08 o 
  -5  -7   6        3.22       -7.86     21.32 o 
  -4  -7   6      639.21      621.33     46.05 o 
  -3  -7   6       74.75      119.44     57.36 o 
  -2  -7   6      976.48      924.16     51.36 o 
  -1  -7   6        2.72       29.86     19.88 o 
   0  -7   6     1560.54     1504.21     80.49 o 
   1  -7   6      343.03      344.64     30.84 o 
   2  -7   6      331.11      328.03     56.39 o 
   3  -7   6       15.26       14.60     14.92 o 
   4  -7   6      198.90      206.42     28.32 o 
   5  -7   6      308.91      330.31     55.09 o 
   6  -7   6      290.37      291.61     35.79 o 
   7  -7   6      307.85      286.32     36.02 o 
   8  -7   6       15.37       47.55     37.16 o 
  -6  -6   6      117.16      107.54     30.87 o 
  -5  -6   6      168.34      189.15     31.89 o 
  -4  -6   6       74.66       60.77     21.05 o 
  -3  -6   6      368.99      372.40     32.86 o 
  -2  -6   6       89.65       79.81     14.66 o 
  -1  -6   6      300.43      339.67     20.48 o 
   0  -6   6       13.56       11.03     13.25 o 
   1  -6   6      282.65      247.86     25.61 o 
   2  -6   6        1.77        7.72     15.90 o 
   3  -6   6      406.31      432.29     33.56 o 
   4  -6   6      268.12      325.30     42.84 o 
   5  -6   6      546.08      546.40     46.98 o 
   6  -6   6      230.21      200.24     29.98 o 
   7  -6   6        8.57       20.69     29.53 o 
   8  -6   6       12.22       -3.41     28.24 o 
  -7  -5   6       76.28       59.64     26.68 o 
  -6  -5   6      467.11      468.91     44.75 o 
  -5  -5   6        5.18      -14.31     28.32 o 
  -4  -5   6     2972.37     2943.88     83.88 o 
  -3  -5   6      217.19      210.10     23.05 o 
  -2  -5   6     3519.58     3780.73     66.43 o 
  -1  -5   6       73.74       82.96     12.22 o 
   0  -5   6      362.28      375.61     23.24 o 
   1  -5   6     1750.15     1702.87     61.75 o 
   2  -5   6     1037.23     1097.29     43.82 o 
   3  -5   6        7.24        7.10     13.25 o 
   4  -5   6      227.57      248.38     32.54 o 
   5  -5   6      484.26      537.90     37.70 o 
   6  -5   6      321.53      353.69     34.27 o 
   7  -5   6      301.72      318.38     55.98 o 
   8  -5   6       98.39      109.05     41.70 o 
  -7  -4   6       16.64       -9.81     20.84 o 
  -6  -4   6        4.72      -13.29     17.34 o 
  -5  -4   6     1263.81     1303.24     57.59 o 
  -4  -4   6        2.70       19.15     15.83 o 
  -3  -4   6     1228.98     1278.66     35.94 o 
  -2  -4   6      692.85      797.19     26.92 o 
  -1  -4   6       54.40       67.64     10.54 o 
   0  -4   6      158.09      164.41     12.22 o 
   1  -4   6     1935.88     1739.75     64.34 o 
   2  -4   6     2472.87     2216.95     45.52 o 
   3  -4   6      951.02     1013.89     28.48 o 
   4  -4   6      574.63      537.86     40.29 o 
   5  -4   6      197.14      201.97     25.69 o 
   6  -4   6       83.54       44.66     21.01 o 
   7  -4   6       95.41      132.58     39.43 o 
   8  -4   6      344.12      299.23     58.42 o 
  -8  -3   6      159.51      118.43     30.46 o 
  -7  -3   6        0.71        9.39     21.74 o 
  -6  -3   6     1411.85     1382.87     60.73 o 
  -5  -3   6      126.73      135.55     24.24 o 
  -4  -3   6     2644.50     2585.67     71.31 o 
  -3  -3   6       18.84       27.49     10.31 o 
  -2  -3   6     1152.59     1214.76     36.76 o 
  -1  -3   6        1.19       -1.39      7.44 o 
   0  -3   6     3531.29     3495.16     43.78 o 
   1  -3   6     2324.33     2213.77     48.01 o 
   2  -3   6      845.14      851.59     24.12 o 
   3  -3   6       36.85       37.53      9.65 o 
   4  -3   6      639.77      661.18     27.12 o 
   5  -3   6      623.34      641.13     29.58 o 
   6  -3   6      437.75      464.00     44.22 o 
   7  -3   6      552.76      628.34     47.36 o 
   8  -3   6      355.48      314.00     62.64 o 
  -8  -2   6       59.65       51.13     29.13 o 
  -7  -2   6      360.53      266.20     34.74 o 
  -6  -2   6       61.09       40.86     20.07 o 
  -5  -2   6      708.31      661.10     64.83 o 
  -4  -2   6      103.19      114.30     13.81 o 
  -3  -2   6      158.09      143.25     13.84 o 
  -2  -2   6       87.01      106.09     11.89 o 
  -1  -2   6      661.10      646.99     20.47 o 
   0  -2   6     1356.86     1280.73     28.33 o 
   1  -2   6      624.87      441.93     17.70 o 
   2  -2   6     2222.30     2173.34     41.38 o 
   3  -2   6     1971.02     1931.63     41.81 o 
   4  -2   6      216.21      246.21     18.78 o 
   5  -2   6      145.62      165.04     17.91 o 
   6  -2   6      334.23      353.31     35.30 o 
   7  -2   6      154.30      167.26     31.51 o 
   8  -2   6       23.21       16.00     32.21 o 
  -9  -1   6       41.20       16.21     25.58 o 
  -8  -1   6     2005.66     1768.29     75.86 o 
  -7  -1   6       27.53       43.46     21.25 o 
  -6  -1   6     1232.40     1362.66     57.34 o 
  -5  -1   6      263.39      249.92     26.33 o 
  -4  -1   6       95.59       76.61     14.91 o 
  -3  -1   6      299.06      360.48     18.02 o 
  -2  -1   6      203.39      212.13     24.85 o 
  -1  -1   6      659.91      720.91     17.61 o 
   0  -1   6      315.07      305.93     16.27 o 
   1  -1   6        7.19        4.33      7.19 o 
   2  -1   6     1066.43     1048.71     31.08 o 
   3  -1   6     3356.30     3410.12     58.62 o 
   4  -1   6        1.74        1.67     10.22 o 
   5  -1   6     7638.71     7813.06    151.46 o 
   6  -1   6     1206.77     1201.81     58.63 o 
   7  -1   6      749.63      687.92     52.23 o 
   8  -1   6      121.94      123.42     33.12 o 
  -9   0   6      558.72      625.93     61.66 o 
  -8   0   6       33.10       27.01     21.35 o 
  -7   0   6     1825.74     1887.37     68.79 o 
  -6   0   6     1450.43     1321.31     85.03 o 
  -5   0   6      922.47      991.25     31.54 o 
  -4   0   6     6358.88     6546.75     90.73 o 
  -3   0   6     8598.32     8514.16    105.23 o 
  -2   0   6     4416.55     4430.98    103.55 o 
  -1   0   6     6444.22     7101.66    131.82 o 
   0   0   6     1463.98     1245.24     26.94 o 
   1   0   6     4881.89     5300.23     72.48 o 
   2   0   6       34.30       30.84      9.29 o 
   3   0   6       33.61       23.08      9.51 o 
   4   0   6     2058.38     1979.11     45.70 o 
   5   0   6        6.27       13.17     16.04 o 
   6   0   6       57.72       38.68     26.45 o 
   7   0   6        8.76       13.88     24.34 o 
   8   0   6       31.70       38.74     28.03 o 
  -9   1   6      173.13      139.07     38.05 o 
  -8   1   6     1940.58     1789.67     72.16 o 
  -7   1   6       60.16       38.29     19.07 o 
  -6   1   6       75.67       65.43     13.39 o 
  -5   1   6     1169.51     1386.68     37.63 o 
  -4   1   6      794.49      798.49     25.95 o 
  -3   1   6     3442.27     3302.38     52.17 o 
  -2   1   6     1322.11     1358.05     32.02 o 
  -1   1   6      851.93      762.54     30.48 o 
   0   1   6     2757.77     2955.86     46.98 o 
   1   1   6    10451.59    10496.36    129.65 o 
   2   1   6      967.23     1079.37     30.13 o 
   3   1   6     2895.33     2928.08     55.55 o 
   4   1   6     1091.28     1106.84    117.89 o 
   5   1   6      338.99      318.49     40.49 o 
   6   1   6      143.78      192.12     32.35 o 
   7   1   6       10.62       -0.08     21.78 o 
  -9   2   6      197.52      210.96     49.01 o 
  -8   2   6      145.62      116.21     26.50 o 
  -7   2   6      174.33      169.98     34.16 o 
  -6   2   6     1658.03     1762.28     45.94 o 
  -5   2   6      585.90      571.75     24.45 o 
  -4   2   6    10459.28    10404.24    127.76 o 
  -3   2   6      375.20      295.94     13.22 o 
  -2   2   6     1023.50     1044.11     36.81 o 
  -1   2   6     1281.37     1156.63     84.87 o 
   0   2   6      994.15      868.08     30.16 o 
   1   2   6     2462.44     2561.82     47.88 o 
   2   2   6     1215.44     1270.33     34.15 o 
   3   2   6      794.90      740.33     45.93 o 
   4   2   6     1801.35     1715.06     66.61 o 
   5   2   6      262.70      304.50     35.81 o 
   6   2   6       17.96        5.16     20.22 o 
   7   2   6      854.28      983.42     66.41 o 
  -9   3   6      101.64       77.72     48.44 o 
  -8   3   6      105.73      105.44     32.29 o 
  -7   3   6       13.29        5.24     20.40 o 
  -6   3   6     1859.45     2074.46     50.61 o 
  -5   3   6      297.95      279.65     19.28 o 
  -4   3   6      217.34      239.66     18.22 o 
  -3   3   6      248.25      274.92     16.06 o 
  -2   3   6      396.02      372.31     14.86 o 
  -1   3   6     2466.92     2319.30     41.38 o 
   0   3   6     2106.78     2089.35     41.93 o 
   1   3   6     2354.70     2131.29     47.70 o 
   2   3   6     2331.26     2137.92     47.05 o 
   3   3   6      346.55      346.40     57.04 o 
   4   3   6       35.77        6.64     17.78 o 
   5   3   6        1.89       -8.98     18.91 o 
   6   3   6      701.54      806.04     89.49 o 
  -9   4   6      343.94      223.77     54.04 o 
  -8   4   6      191.56      210.16     30.10 o 
  -7   4   6     1457.03     1494.96     45.68 o 
  -6   4   6     2367.57     2198.37     52.02 o 
  -5   4   6      336.85      337.82     18.50 o 
  -4   4   6      265.52      347.64     16.70 o 
  -3   4   6        0.93        7.35      7.14 o 
  -2   4   6     3322.79     3421.28     56.40 o 
  -1   4   6      580.21      554.49     21.91 o 
   0   4   6     3116.22     3149.06     57.06 o 
   1   4   6      742.57      731.38     27.83 o 
   2   4   6       46.33       48.60     13.46 o 
   3   4   6     1460.13     1395.83     57.90 o 
   4   4   6        8.40       12.77     27.91 o 
   5   4   6     1413.10     1275.07     66.59 o 
   6   4   6        3.48        9.55     24.50 o 
  -9   5   6      140.95      123.49     46.57 o 
  -8   5   6        9.41       12.92     18.20 o 
  -7   5   6       55.94       49.22     19.95 o 
  -6   5   6      326.88      348.72     25.95 o 
  -5   5   6      266.08      264.52     22.14 o 
  -4   5   6       72.51       72.42     12.77 o 
  -3   5   6     5984.44     6207.20    122.53 o 
  -2   5   6      201.02      185.37     15.74 o 
  -1   5   6     8735.70     8766.76    160.67 o 
   0   5   6     1334.50     1503.59     40.43 o 
   1   5   6       62.75       86.82     17.86 o 
   2   5   6      428.68      432.60     60.04 o 
   3   5   6       38.37       55.27     28.72 o 
   4   5   6      238.17      242.18     85.36 o 
   5   5   6       53.82       46.47     27.67 o 
  -9   6   6      530.10      424.34     62.80 o 
  -8   6   6      345.58      363.39     33.38 o 
  -7   6   6      604.08      588.21     64.86 o 
  -6   6   6      124.40      145.59     20.15 o 
  -5   6   6       14.57       16.36     16.31 o 
  -4   6   6     1524.80     1715.77     91.44 o 
  -3   6   6      393.34      397.47     54.36 o 
  -2   6   6     1436.73     1449.35     40.71 o 
  -1   6   6        4.71       10.33     10.82 o 
   0   6   6       88.07       88.08     15.46 o 
   1   6   6     1045.07     1041.98     37.36 o 
   2   6   6       33.48       14.43     33.59 o 
   3   6   6     1405.61     1454.62    120.65 o 
   4   6   6        2.92       -5.14     21.39 o 
   5   6   6      641.30      738.37     59.54 o 
  -8   7   6      378.02      398.22     56.80 o 
  -7   7   6      115.32       90.05     24.17 o 
  -6   7   6        1.42       -8.11     26.13 o 
  -5   7   6      742.36      792.49    102.48 o 
  -4   7   6       23.91       30.11     17.40 o 
  -3   7   6      881.48      953.92     46.43 o 
  -2   7   6      267.40      276.07     34.24 o 
  -1   7   6       11.15       -4.70     13.84 o 
   0   7   6        2.94       11.03     12.74 o 
   1   7   6      112.71       92.06     23.82 o 
   2   7   6     1076.26     1208.88     58.92 o 
   3   7   6      365.26      364.53     54.93 o 
   4   7   6       95.08      122.74     34.15 o 
  -8   8   6      262.37      229.45     49.49 o 
  -7   8   6       89.18       28.07     32.29 o 
  -6   8   6      454.16      522.36     63.29 o 
  -5   8   6       28.99       39.27     24.99 o 
  -4   8   6      148.48      123.98     24.46 o 
  -3   8   6        7.54        7.54     16.91 o 
  -2   8   6       37.89       36.72     20.58 o 
  -1   8   6       86.00       92.12     25.80 o 
   0   8   6      268.15      276.13     31.17 o 
   1   8   6      650.96      684.96     69.62 o 
   2   8   6        5.42        2.97     22.45 o 
   3   8   6      300.55      240.55     40.32 o 
  -8   9   6       40.08       20.12     37.00 o 
  -7   9   6      486.14      560.17     70.26 o 
  -6   9   6      181.03      176.39     44.63 o 
  -5   9   6      534.21      617.45     69.13 o 
  -4   9   6        0.18       -2.76     21.91 o 
  -3   9   6       86.76       51.28     28.07 o 
  -2   9   6       38.41        4.34     19.85 o 
  -1   9   6      139.27      190.67     49.90 o 
   0   9   6       11.58        9.09     36.19 o 
   1   9   6        9.07       -2.11     34.24 o 
  -7  10   6       42.32       48.20     39.27 o 
  -6  10   6       26.29      -28.56     26.45 o 
  -5  10   6       64.03       54.52     36.35 o 
  -4  10   6        0.40       15.25     29.53 o 
  -3  10   6      243.25      271.32     53.06 o 
  -2  10   6       52.98       37.00     33.10 o 
  -1  10   6      342.12      373.07     57.77 o 
  -4  11   6        9.85       65.56     42.68 o 
  -3  11   6        1.40       48.68     37.16 o 
   0 -11   7      143.96      163.31     31.93 o 
   1 -11   7        0.19       18.68     31.81 o 
   2 -11   7       12.98       15.55     21.09 o 
   3 -11   7      103.00       98.97     27.03 o 
   4 -11   7        8.22        9.33     22.75 o 
   5 -11   7      105.86       75.53     28.31 o 
  -2 -10   7       67.89       45.76     36.67 o 
  -1 -10   7      173.19       90.22     41.70 o 
   0 -10   7       65.74       31.97     22.14 o 
   1 -10   7       16.81        1.90     27.83 o 
   2 -10   7       67.95       61.33     23.00 o 
   3 -10   7       21.19       11.20     18.49 o 
   4 -10   7       60.87       56.08     21.69 o 
   5 -10   7        2.50        2.10     20.93 o 
   6 -10   7       20.23       58.85     25.82 o 
  -3  -9   7        9.59       24.34     35.38 o 
  -2  -9   7      136.62      137.45     42.19 o 
  -1  -9   7       81.34       94.07     24.34 o 
   0  -9   7       17.81       32.03     19.54 o 
   1  -9   7      183.43      131.13     32.13 o 
   2  -9   7      131.89      166.02     29.48 o 
   3  -9   7     1903.47     1901.64     73.77 o 
   4  -9   7        2.70      -17.75     16.82 o 
   5  -9   7       17.39       42.39     38.86 o 
   6  -9   7        5.32      -12.26     20.41 o 
   7  -9   7        6.09        1.03     21.45 o 
  -4  -8   7      226.81      266.94     56.31 o 
  -3  -8   7      328.00      235.30     50.47 o 
  -2  -8   7      116.55      162.44     41.22 o 
  -1  -8   7       28.09       15.39     14.96 o 
   0  -8   7      298.17      325.00     36.92 o 
   1  -8   7      108.69       74.59     44.54 o 
   2  -8   7     1313.52     1430.02    114.24 o 
   3  -8   7       10.90       22.12     19.78 o 
   4  -8   7      124.24      121.67     29.13 o 
   5  -8   7      160.27      153.65     45.44 o 
   6  -8   7        2.68       26.60     21.10 o 
   7  -8   7      346.41      276.97     52.09 o 
  -5  -7   7        1.69       -0.26     21.05 o 
  -4  -7   7      184.41      171.42     35.13 o 
  -3  -7   7       94.28       40.24     30.35 o 
  -2  -7   7      133.36      192.43     25.93 o 
  -1  -7   7      871.60      877.53     44.18 o 
   0  -7   7        1.17       -4.48     13.16 o 
   1  -7   7      827.91      879.86     43.71 o 
   2  -7   7     1708.06     1830.58     64.07 o 
   3  -7   7      468.16      468.15     69.45 o 
   4  -7   7        0.60       18.57     17.15 o 
   5  -7   7       65.36       56.76     31.24 o 
   6  -7   7      354.07      301.03     35.97 o 
   7  -7   7        0.34       29.56     20.56 o 
   8  -7   7       35.96       13.47     35.38 o 
  -6  -6   7      426.96      385.55     47.95 o 
  -5  -6   7        2.14       24.80     21.76 o 
  -4  -6   7     1049.13     1153.28     55.57 o 
  -3  -6   7        0.54       -4.26     15.26 o 
  -2  -6   7      117.15      189.85     34.92 o 
  -1  -6   7        0.60        3.22     17.28 o 
   0  -6   7      212.05      195.13     24.01 o 
   1  -6   7        0.23        5.01     12.93 o 
   2  -6   7       25.49        7.83     13.75 o 
   3  -6   7       32.06       44.86     16.68 o 
   4  -6   7      382.48      393.26     35.23 o 
   5  -6   7      824.74      810.79     47.01 o 
   6  -6   7       58.44       71.23     21.61 o 
   7  -6   7      572.51      604.14     73.02 o 
   8  -6   7       15.72        9.90     32.62 o 
  -7  -5   7      320.40      255.52     49.57 o 
  -6  -5   7       71.86       77.40     26.32 o 
  -5  -5   7        5.68       24.42     18.99 o 
  -4  -5   7      102.13      101.57     24.43 o 
  -3  -5   7     1723.37     1702.42     44.88 o 
  -2  -5   7        0.01       -9.05      9.10 o 
  -1  -5   7      714.45      719.57     34.55 o 
   0  -5   7       23.88        7.95      7.70 o 
   1  -5   7        8.96        1.93     11.24 o 
   2  -5   7       47.58       86.00     18.10 o 
   3  -5   7      153.49      115.69     20.92 o 
   4  -5   7      160.48      187.18     33.83 o 
   5  -5   7      267.93      278.49     30.15 o 
   6  -5   7      411.39      442.98     42.84 o 
   7  -5   7        0.74        9.57     28.72 o 
   8  -5   7       16.59       22.88     31.16 o 
  -7  -4   7      283.45      216.68     36.70 o 
  -6  -4   7       75.75      106.45     26.56 o 
  -5  -4   7     1455.04     1340.70     57.83 o 
  -4  -4   7      229.32      248.11     27.93 o 
  -3  -4   7       49.25       55.67     13.12 o 
  -2  -4   7      650.87      610.10     24.99 o 
  -1  -4   7      270.82      251.12     16.23 o 
   0  -4   7      717.38      707.59     25.44 o 
   1  -4   7     1495.22     1588.16     33.70 o 
   2  -4   7      192.47      187.76     13.13 o 
   3  -4   7      574.57      565.63     30.39 o 
   4  -4   7      872.18      853.42     41.07 o 
   5  -4   7     1078.86     1190.95     50.73 o 
   6  -4   7      598.95      631.24     65.40 o 
   7  -4   7        0.01        8.11     26.94 o 
   8  -4   7       87.24       64.58     38.13 o 
  -8  -3   7      107.65       34.61     25.55 o 
  -7  -3   7       50.51       52.06     25.72 o 
  -6  -3   7      319.76      286.59     62.96 o 
  -5  -3   7      831.13      815.87     45.30 o 
  -4  -3   7      522.65      556.19     37.69 o 
  -3  -3   7     2834.28     2607.32     52.09 o 
  -2  -3   7     2325.53     2346.10     51.23 o 
  -1  -3   7        0.72        1.70      7.27 o 
   0  -3   7      294.43      321.22     24.19 o 
   1  -3   7      204.77      217.19     14.18 o 
   2  -3   7     5119.46     5182.50    134.28 o 
   3  -3   7      247.39      272.88     18.03 o 
   4  -3   7     2012.43     2107.57     62.45 o 
   5  -3   7      345.08      367.43     24.52 o 
   6  -3   7       24.55       47.35     19.96 o 
   7  -3   7       70.36       37.97     30.35 o 
   8  -3   7      276.58      158.05     49.66 o 
  -8  -2   7        0.16        4.03     22.47 o 
  -7  -2   7      393.02      364.03     38.49 o 
  -6  -2   7     1081.90     1102.06     53.04 o 
  -5  -2   7       13.77       12.72     15.59 o 
  -4  -2   7     1375.02     1443.30     47.06 o 
  -3  -2   7       62.38       36.27     13.71 o 
  -2  -2   7     1936.85     1939.25     40.01 o 
  -1  -2   7     1712.81     1848.07     31.56 o 
   0  -2   7     1142.53      999.88     43.46 o 
   1  -2   7     5526.77     5187.05     72.90 o 
   2  -2   7      550.63      582.20     22.80 o 
   3  -2   7     5667.96     5518.76    147.72 o 
   4  -2   7       87.80       73.88     14.01 o 
   5  -2   7      403.62      498.93     36.02 o 
   6  -2   7      113.63      117.64     25.35 o 
   7  -2   7        2.69        0.39     24.34 o 
   8  -2   7      215.40      204.58     46.49 o 
  -9  -1   7      246.62      165.90     34.89 o 
  -8  -1   7        0.72        6.33     21.35 o 
  -7  -1   7     1293.02     1408.84    117.57 o 
  -6  -1   7      112.81       84.92     21.79 o 
  -5  -1   7     6818.85     7002.45    101.97 o 
  -4  -1   7       54.71       66.09     16.42 o 
  -3  -1   7      544.37      594.53     31.43 o 
  -2  -1   7     1384.31     1535.74     33.37 o 
  -1  -1   7      223.56      258.53     12.19 o 
   0  -1   7      301.07      319.43     23.66 o 
   1  -1   7      111.06      163.20     13.40 o 
   2  -1   7      751.49      755.02     56.83 o 
   3  -1   7        0.23        0.34      8.71 o 
   4  -1   7      526.96      575.60     26.75 o 
   5  -1   7     1527.64     1515.94     60.27 o 
   6  -1   7       14.40       40.80     27.02 o 
   7  -1   7      967.75     1150.63     65.77 o 
   8  -1   7      149.54      153.54     36.16 o 
  -9   0   7       24.56       -0.72     22.07 o 
  -8   0   7      776.31      898.24     62.07 o 
  -7   0   7      292.74      297.79     33.57 o 
  -6   0   7      162.98      145.22     24.66 o 
  -5   0   7       89.66      121.12     16.81 o 
  -4   0   7        7.70        0.80      8.05 o 
  -3   0   7       77.55      115.23     11.93 o 
  -2   0   7     2768.00     2494.99     36.76 o 
  -1   0   7    12325.78    11668.95    192.34 o 
   0   0   7     1991.36     1959.65     52.32 o 
   1   0   7     3006.90     2873.26     79.47 o 
   2   0   7      452.01      497.79     21.92 o 
   3   0   7       46.63       49.86     16.27 o 
   4   0   7      259.82      249.16     27.76 o 
   5   0   7     1161.11     1192.53    132.01 o 
   6   0   7        3.82       -9.73     16.86 o 
   7   0   7      190.95      214.10     37.81 o 
  -9   1   7     1869.79     1826.66     77.67 o 
  -8   1   7       11.34       28.97     20.51 o 
  -7   1   7      896.73      870.16     49.08 o 
  -6   1   7      410.73      452.44     42.46 o 
  -5   1   7      902.82      991.78     32.55 o 
  -4   1   7       67.78       55.73     10.88 o 
  -3   1   7     2615.05     2483.62     53.85 o 
  -2   1   7     9827.83    10196.62    154.72 o 
  -1   1   7      163.17      187.99     19.22 o 
   0   1   7        4.67       17.84      9.22 o 
   1   1   7      792.67      870.17     37.62 o 
   2   1   7      368.71      347.41     19.81 o 
   3   1   7     2233.58     2269.82     50.04 o 
   4   1   7     3408.77     3238.12     87.83 o 
   5   1   7      756.84      751.48     62.07 o 
   6   1   7      422.19      387.68     85.36 o 
   7   1   7      225.26      197.80     37.58 o 
  -9   2   7        0.39       50.79     38.46 o 
  -8   2   7      444.49      433.04     39.69 o 
  -7   2   7      246.53      266.68     31.03 o 
  -6   2   7       37.58       15.06     11.23 o 
  -5   2   7      679.67      712.99     27.63 o 
  -4   2   7     2021.68     2029.59     42.21 o 
  -3   2   7     8012.43     6979.45     97.18 o 
  -2   2   7      385.25      457.79     26.60 o 
  -1   2   7     6173.41     5647.96    102.75 o 
   0   2   7     1807.55     2152.38     41.26 o 
   1   2   7        4.54       -5.23      7.82 o 
   2   2   7      360.14      389.82     58.97 o 
   3   2   7      682.13      695.88     93.96 o 
   4   2   7     1733.31     1893.32    154.73 o 
   5   2   7       30.75       10.82     28.15 o 
   6   2   7        3.03       -2.95     28.56 o 
   7   2   7       81.67       67.85     30.06 o 
  -9   3   7      819.85      856.32     84.38 o 
  -8   3   7        0.01      -42.11     28.07 o 
  -7   3   7        0.18       -7.02     11.68 o 
  -6   3   7      766.77      798.44     32.10 o 
  -5   3   7     1040.89     1063.68     35.26 o 
  -4   3   7      513.04      454.48     18.12 o 
  -3   3   7     2504.35     2591.91     69.21 o 
  -2   3   7     1686.37     1717.11     52.50 o 
  -1   3   7     1133.93     1343.24     33.48 o 
   0   3   7     2795.43     2811.30     51.52 o 
   1   3   7      889.99      887.57     29.86 o 
   2   3   7     4703.44     4694.25     78.39 o 
   3   3   7     1120.89     1177.92     51.25 o 
   4   3   7        1.89       -4.44     18.17 o 
   5   3   7      177.37      170.22     31.51 o 
   6   3   7       15.51      -28.71     48.11 o 
  -9   4   7      199.51      160.65     50.63 o 
  -8   4   7      292.19      360.73     56.63 o 
  -7   4   7     1943.71     1927.89     67.37 o 
  -6   4   7      871.66      900.57     36.89 o 
  -5   4   7     1008.50      966.55     35.65 o 
  -4   4   7      128.72      132.02     53.63 o 
  -3   4   7      969.44      879.15     93.79 o 
  -2   4   7       25.45       49.48     19.05 o 
  -1   4   7       65.53       46.40     13.96 o 
   0   4   7       29.55       24.36      9.91 o 
   1   4   7     1732.56     1670.60     42.79 o 
   2   4   7       92.96       66.18     15.09 o 
   3   4   7      104.39       83.36     32.62 o 
   4   4   7      228.74      273.51     35.96 o 
   5   4   7      137.58      118.41     31.22 o 
   6   4   7      799.32      977.76    113.35 o 
  -9   5   7       30.29       63.45     40.73 o 
  -8   5   7      186.95      197.24     61.91 o 
  -7   5   7      713.81      699.72     37.53 o 
  -6   5   7      395.81      412.52     28.10 o 
  -5   5   7      441.06      441.59     44.22 o 
  -4   5   7       36.00       13.10     15.05 o 
  -3   5   7      195.95      177.82     24.57 o 
  -2   5   7      919.44      964.91     43.50 o 
  -1   5   7     1168.58     1057.97     32.91 o 
   0   5   7     1708.80     1634.60     43.04 o 
   1   5   7     2774.42     2632.39     58.28 o 
   2   5   7     2648.78     2743.40     81.32 o 
   3   5   7       18.70       29.24     23.29 o 
   4   5   7       70.01       49.13     27.59 o 
   5   5   7      450.86      422.71     48.27 o 
  -9   6   7      129.95      163.51     33.92 o 
  -8   6   7       41.98       18.15     16.54 o 
  -7   6   7      737.72      718.44     46.10 o 
  -6   6   7      261.34      304.20     33.04 o 
  -5   6   7      419.08      366.17     33.73 o 
  -4   6   7      660.68      725.88     49.01 o 
  -3   6   7      570.34      534.22     37.18 o 
  -2   6   7      839.62      900.65     45.17 o 
  -1   6   7     1724.83     1718.45     61.14 o 
   0   6   7     1291.43     1364.06     54.87 o 
   1   6   7      600.28      555.11     32.47 o 
   2   6   7       53.93       26.59     19.68 o 
   3   6   7      431.02      478.31     43.27 o 
   4   6   7     1295.58     1515.20     73.15 o 
  -9   7   7       30.24       17.85     32.94 o 
  -8   7   7       10.21       10.55     29.70 o 
  -7   7   7      125.03       94.48     31.40 o 
  -6   7   7        6.25       -5.54     20.93 o 
  -5   7   7       12.52       18.91     19.59 o 
  -4   7   7     1498.03     1437.49     88.68 o 
  -3   7   7      223.70      258.74     57.69 o 
  -2   7   7     1509.97     1536.42     65.72 o 
  -1   7   7      864.32      965.54     48.98 o 
   0   7   7       14.22       12.16     18.39 o 
   1   7   7      333.21      300.37     52.90 o 
   2   7   7       16.46       36.19     33.27 o 
   3   7   7       75.35      130.47     31.77 o 
  -8   8   7      281.95      209.49     51.12 o 
  -7   8   7        0.86       39.27     32.45 o 
  -6   8   7      133.35      231.73     48.20 o 
  -5   8   7       33.61       22.78     21.44 o 
  -4   8   7       68.14       75.07     24.55 o 
  -3   8   7      275.00      236.63     32.18 o 
  -2   8   7      131.53      172.71     29.16 o 
  -1   8   7        0.85        7.63     19.03 o 
   0   8   7       72.41       48.11     24.10 o 
   1   8   7        8.91       22.72     33.59 o 
   2   8   7      422.46      402.92     65.72 o 
  -7   9   7        1.12        4.54     26.78 o 
  -6   9   7      294.35      362.84     60.69 o 
  -5   9   7       39.01       26.45     28.72 o 
  -4   9   7      619.84      690.31     71.40 o 
  -3   9   7      215.84      152.89     30.25 o 
  -2   9   7        9.54       24.49     22.29 o 
  -1   9   7        1.05        4.67     21.10 o 
   0   9   7        0.81       15.42     36.51 o 
   1   9   7      146.33      155.78     49.98 o 
  -6  10   7        0.41       10.71     28.72 o 
  -5  10   7       17.90       42.52     35.21 o 
  -4  10   7        1.33       31.48     37.65 o 
  -3  10   7        0.17       76.11     37.81 o 
  -2  10   7       54.83       44.30     32.13 o 
   0 -11   8       99.15       96.09     27.98 o 
   1 -11   8       65.32       53.52     37.24 o 
   2 -11   8        4.48       14.60     35.70 o 
   3 -11   8        1.50       -0.67     19.62 o 
   4 -11   8        7.52        1.02     20.26 o 
  -2 -10   8       29.64       56.15     36.35 o 
  -1 -10   8      102.41      183.04     47.55 o 
   0 -10   8       92.23       75.03     25.11 o 
   1 -10   8       55.18       47.45     22.32 o 
   2 -10   8        0.71       -7.88     40.16 o 
   3 -10   8       40.47       31.75     20.05 o 
   4 -10   8        2.04      -16.13     18.38 o 
   5 -10   8       92.45       23.73     23.41 o 
   6 -10   8        2.63        6.41     29.70 o 
  -3  -9   8       34.09        8.76     29.05 o 
  -2  -9   8      146.76       76.43     38.62 o 
  -1  -9   8      165.90      196.34     59.64 o 
   0  -9   8       45.87       77.91     22.73 o 
   1  -9   8       29.85        7.66     17.81 o 
   2  -9   8      248.24      289.28     44.95 o 
   3  -9   8       20.11       66.87     23.26 o 
   4  -9   8      150.92      104.23     46.82 o 
   5  -9   8        0.98        6.06     20.27 o 
   6  -9   8      188.80      211.79     35.63 o 
   7  -9   8        0.23       19.57     27.18 o 
  -4  -8   8       38.51       51.44     34.40 o 
  -3  -8   8      367.76      318.38     55.82 o 
  -2  -8   8      340.82      431.48     59.07 o 
  -1  -8   8      547.27      601.80     42.09 o 
   0  -8   8        0.13       22.08     17.13 o 
   1  -8   8        0.23      -19.19     17.12 o 
   2  -8   8      657.71      750.43     55.17 o 
   3  -8   8      317.17      350.48     56.39 o 
   4  -8   8        6.50      -14.63     16.13 o 
   5  -8   8       43.42       61.83     23.30 o 
   6  -8   8        6.19       11.91     38.22 o 
   7  -8   8      121.59       49.66     23.90 o 
  -5  -7   8       36.51       56.71     31.40 o 
  -4  -7   8       14.73       36.61     22.02 o 
  -3  -7   8       34.57       26.78     26.29 o 
  -2  -7   8       75.38       98.17     21.36 o 
  -1  -7   8       55.71       42.82     30.10 o 
   0  -7   8       36.56       60.11     18.99 o 
   1  -7   8       40.91       41.50     17.15 o 
   2  -7   8     1628.17     1664.80     94.69 o 
   3  -7   8      363.47      391.66     37.57 o 
   4  -7   8      182.36      255.04     31.92 o 
   5  -7   8       64.47      127.96     25.86 o 
   6  -7   8       13.46       51.53     36.51 o 
   7  -7   8      212.33      158.74     31.95 o 
  -6  -6   8      157.18      185.80     66.45 o 
  -5  -6   8     1051.75     1074.72     58.34 o 
  -4  -6   8      133.86      137.82     26.72 o 
  -3  -6   8      795.83      760.06     43.21 o 
  -2  -6   8      158.92      147.87     17.28 o 
  -1  -6   8       48.98       32.68     29.86 o 
   0  -6   8       56.96       44.07     15.66 o 
   1  -6   8     2097.32     2076.71     89.98 o 
   2  -6   8       19.42        2.33     14.46 o 
   3  -6   8      776.72      779.02     56.71 o 
   4  -6   8       66.67       38.95     18.81 o 
   5  -6   8      264.13      277.15     57.20 o 
   6  -6   8      384.32      364.51     38.18 o 
   7  -6   8       18.55       26.13     31.97 o 
   8  -6   8      140.60      170.55     49.66 o 
  -7  -5   8      371.25      374.45     77.49 o 
  -6  -5   8      523.05      569.13     55.25 o 
  -5  -5   8      427.01      465.06     40.45 o 
  -4  -5   8      284.41      319.33     32.92 o 
  -3  -5   8      315.28      335.79     22.95 o 
  -2  -5   8      389.98      418.37     23.29 o 
  -1  -5   8      190.53      193.72     16.63 o 
   0  -5   8     1571.45     1606.87     53.06 o 
   1  -5   8       66.34       53.13     16.40 o 
   2  -5   8       94.00      111.86     20.85 o 
   3  -5   8       11.11       10.81     13.90 o 
   4  -5   8      253.05      247.02     50.06 o 
   5  -5   8      200.84      220.14     28.92 o 
   6  -5   8        0.10       -8.91     16.03 o 
   7  -5   8       68.20      112.94     40.24 o 
   8  -5   8       12.64       24.50     33.59 o 
  -7  -4   8      982.06      922.86     94.36 o 
  -6  -4   8       56.88       13.87     28.88 o 
  -5  -4   8      947.18      893.95     50.02 o 
  -4  -4   8        1.57       -5.84     15.41 o 
  -3  -4   8      265.64      287.76     20.71 o 
  -2  -4   8      257.27      291.69     19.28 o 
  -1  -4   8      653.54      570.68     23.35 o 
   0  -4   8      294.45      306.57     17.40 o 
   1  -4   8      290.41      306.94     17.34 o 
   2  -4   8      161.56      167.80     13.91 o 
   3  -4   8      108.37      142.59     22.37 o 
   4  -4   8     1507.60     1511.59     82.52 o 
   5  -4   8      242.84      302.32     31.10 o 
   6  -4   8     3289.89     3162.06    137.61 o 
   7  -4   8      225.54      224.75     52.74 o 
   8  -4   8      229.75      152.70     48.84 o 
  -8  -3   8      258.91      246.62     39.36 o 
  -7  -3   8      272.80      232.87     35.46 o 
  -6  -3   8      748.83      705.60     47.04 o 
  -5  -3   8     1478.38     1459.24    114.89 o 
  -4  -3   8     2153.22     2024.51     61.54 o 
  -3  -3   8     2248.68     2374.82     51.95 o 
  -2  -3   8     6246.03     6124.92     88.05 o 
  -1  -3   8     1768.66     1664.18     31.65 o 
   0  -3   8     2450.85     2792.60     50.25 o 
   1  -3   8       86.02       85.04     21.26 o 
   2  -3   8      650.48      724.57     25.77 o 
   3  -3   8       25.93       15.36     10.48 o 
   4  -3   8        6.83        7.99     10.93 o 
   5  -3   8     1289.44     1418.24     43.51 o 
   6  -3   8      124.98      175.58     44.46 o 
   7  -3   8        2.60       -1.14     29.37 o 
   8  -3   8       86.74       47.22     39.27 o 
  -8  -2   8      851.33      905.92     58.50 o 
  -7  -2   8      414.21      363.42     51.60 o 
  -6  -2   8      179.92      185.34     27.86 o 
  -5  -2   8      680.04      721.62     46.57 o 
  -4  -2   8      253.83      328.49     21.23 o 
  -3  -2   8     1426.77     1410.60     36.94 o 
  -2  -2   8      387.15      323.60     18.00 o 
  -1  -2   8     1085.40     1298.13     26.90 o 
   0  -2   8       93.97      113.76     21.57 o 
   1  -2   8       21.52        9.41      8.61 o 
   2  -2   8     7302.46     7156.83     98.10 o 
   3  -2   8        0.47        7.83     10.18 o 
   4  -2   8     2840.57     2806.01     59.31 o 
   5  -2   8       28.43       40.29     18.39 o 
   6  -2   8      249.03      298.91     61.75 o 
   7  -2   8        3.23      -12.68     23.26 o 
   8  -2   8       42.04       68.64     41.87 o 
  -9  -1   8      179.88      150.44     34.19 o 
  -8  -1   8       43.51       90.21     26.35 o 
  -7  -1   8      200.18      159.38     28.48 o 
  -6  -1   8      805.24      819.86    104.67 o 
  -5  -1   8      465.04      493.53     25.84 o 
  -4  -1   8     2156.43     2110.13     46.70 o 
  -3  -1   8     2887.28     2833.06     63.28 o 
  -2  -1   8      595.47      648.94     19.72 o 
  -1  -1   8      154.15      181.96     13.12 o 
   0  -1   8      384.71      427.80     18.88 o 
   1  -1   8     2985.14     2635.36     48.81 o 
   2  -1   8       77.18      100.33     13.48 o 
   3  -1   8      687.93      633.71     26.85 o 
   4  -1   8        4.22       -4.70     12.09 o 
   5  -1   8      432.23      424.13     41.87 o 
   6  -1   8        5.43       11.91     19.98 o 
   7  -1   8      378.62      436.91     46.79 o 
  -9   0   8      194.34      190.01     35.67 o 
  -8   0   8       91.94       44.80     22.39 o 
  -7   0   8      117.64      141.24     27.49 o 
  -6   0   8        1.20        8.22     16.53 o 
  -5   0   8     4751.91     4788.83     79.53 o 
  -4   0   8       11.12       10.92     10.35 o 
  -3   0   8      230.78      296.28     16.41 o 
  -2   0   8     3216.69     3631.56     48.35 o 
  -1   0   8     1795.48     1535.21     30.99 o 
   0   0   8     5784.16     5829.02     79.48 o 
   1   0   8        2.61       13.31      9.22 o 
   2   0   8     3406.18     3089.91     57.38 o 
   3   0   8        1.68       15.43     10.76 o 
   4   0   8      114.83      102.15     22.26 o 
   5   0   8       99.43      105.39     40.81 o 
   6   0   8      120.90       93.82     53.31 o 
   7   0   8      353.03      338.64     45.69 o 
  -9   1   8       10.61        4.22     40.24 o 
  -8   1   8     1332.10     1313.60     62.30 o 
  -7   1   8       22.23       28.51     19.51 o 
  -6   1   8     4644.25     5310.21     88.86 o 
  -5   1   8     1415.88     1416.05     41.82 o 
  -4   1   8       77.48       95.96     12.41 o 
  -3   1   8      345.37      325.51     13.92 o 
  -2   1   8     1070.22     1069.57     53.14 o 
  -1   1   8     7624.17     7691.72    129.44 o 
   0   1   8      776.86      775.30     23.70 o 
   1   1   8     2987.43     2918.36     54.09 o 
   2   1   8       43.44       46.51     11.55 o 
   3   1   8        0.86       -6.81     10.31 o 
   4   1   8     1595.32     1567.97     62.11 o 
   5   1   8       76.15      116.53     27.02 o 
   6   1   8      860.68      820.66     56.79 o 
   7   1   8      391.39      391.32     92.33 o 
  -9   2   8       79.17       93.96     46.09 o 
  -8   2   8       44.12      111.81     43.33 o 
  -7   2   8       10.75       16.07     32.45 o 
  -6   2   8      248.11      300.76     26.34 o 
  -5   2   8      143.54      166.36     17.83 o 
  -4   2   8     1236.63     1268.64     29.24 o 
  -3   2   8     2337.89     1988.09     46.36 o 
  -2   2   8    11957.59    11811.47    182.80 o 
  -1   2   8      123.79      125.15     18.85 o 
   0   2   8    10695.07    10500.69    128.83 o 
   1   2   8     1139.50     1320.68     35.99 o 
   2   2   8        3.58        3.98     10.24 o 
   3   2   8     1893.28     1968.02     66.52 o 
   4   2   8      764.31      715.03     47.79 o 
   5   2   8      231.42      205.56     38.46 o 
   6   2   8      301.92      308.99     73.43 o 
  -9   3   8       99.13       59.72     46.41 o 
  -8   3   8     1816.29     2026.96    114.89 o 
  -7   3   8      153.50      137.19     24.51 o 
  -6   3   8      815.32      920.35     44.81 o 
  -5   3   8        0.65       15.28     12.17 o 
  -4   3   8      861.24      873.88     32.54 o 
  -3   3   8     3192.13     3239.53    128.03 o 
  -2   3   8      916.07      955.30     40.94 o 
  -1   3   8     1993.18     1943.75     38.16 o 
   0   3   8      146.82      181.80     15.30 o 
   1   3   8     1050.64     1023.36     43.82 o 
   2   3   8     1320.23     1415.79     42.73 o 
   3   3   8      127.92      165.39     32.29 o 
   4   3   8     1073.02     1214.08     58.08 o 
   5   3   8      234.31      213.88     60.12 o 
   6   3   8      378.88      423.59     50.43 o 
  -9   4   8      176.83      143.45     51.77 o 
  -8   4   8       59.71       82.27     39.59 o 
  -7   4   8      281.62      250.78     32.14 o 
  -6   4   8      861.59      955.79     38.65 o 
  -5   4   8      186.46      170.25     35.18 o 
  -4   4   8     1918.94     1747.05     59.43 o 
  -3   4   8     2122.32     2251.78     66.80 o 
  -2   4   8     1756.47     1658.09     99.64 o 
  -1   4   8        0.69       -3.47     14.44 o 
   0   4   8       15.75       27.86     10.94 o 
   1   4   8        1.83        5.73     13.17 o 
   2   4   8        6.92       27.53     27.67 o 
   3   4   8     1001.06     1025.77     53.15 o 
   4   4   8       59.63       77.52     25.72 o 
   5   4   8       40.42       28.80     25.11 o 
  -9   5   8       10.79      -55.50     37.00 o 
  -8   5   8        9.96       15.27     17.31 o 
  -7   5   8      806.22      868.96     41.12 o 
  -6   5   8        0.66        6.64     12.81 o 
  -5   5   8     1087.70     1064.61     50.44 o 
  -4   5   8       53.64       57.72     33.59 o 
  -3   5   8      353.92      304.06     68.48 o 
  -2   5   8      422.97      533.94     36.60 o 
  -1   5   8      537.57      503.59     92.33 o 
   0   5   8      256.41      257.25     29.22 o 
   1   5   8     2817.60     2809.06     62.12 o 
   2   5   8      447.13      389.06     38.95 o 
   3   5   8      212.97      225.95     61.75 o 
   4   5   8      244.21      246.66     62.64 o 
   5   5   8        1.09        6.72     24.48 o 
  -9   6   8      122.34      109.25     40.65 o 
  -8   6   8       24.18       13.58     26.48 o 
  -7   6   8       66.83       59.66     18.75 o 
  -6   6   8     1494.81     1456.97     63.46 o 
  -5   6   8       88.59      142.03     48.36 o 
  -4   6   8      518.82      583.89     41.48 o 
  -3   6   8       35.03       40.16     19.28 o 
  -2   6   8        2.45       16.28     15.61 o 
  -1   6   8        2.00       44.83     19.80 o 
   0   6   8     1287.66     1353.37     57.53 o 
   1   6   8        8.87        9.09     30.02 o 
   2   6   8       64.23       45.44     36.35 o 
   3   6   8       47.95       30.83     38.78 o 
   4   6   8       19.07       16.75     26.20 o 
  -9   7   8        2.98        6.82     33.27 o 
  -8   7   8      174.69      160.93     32.29 o 
  -7   7   8      208.39      225.80     42.52 o 
  -6   7   8       19.48       31.11     21.51 o 
  -5   7   8        2.92       -1.33     18.36 o 
  -4   7   8        9.15       -9.47     22.64 o 
  -3   7   8      328.14      289.03     34.47 o 
  -2   7   8      200.73      194.87     29.94 o 
  -1   7   8      937.05      971.93     53.06 o 
   0   7   8     1057.28      988.89     51.08 o 
   1   7   8      455.72      327.47     55.50 o 
   2   7   8      219.13      155.46     49.98 o 
   3   7   8        3.41        3.41     38.46 o 
  -8   8   8      228.93      207.06     51.60 o 
  -7   8   8       96.71       74.81     35.38 o 
  -6   8   8      662.06      789.95     77.73 o 
  -5   8   8      152.52      157.79     30.38 o 
  -4   8   8       61.22       85.05     26.88 o 
  -3   8   8        4.11       -4.59     19.34 o 
  -2   8   8      159.20      174.19     30.54 o 
  -1   8   8      123.46       99.14     26.29 o 
   0   8   8      271.13      268.89     53.23 o 
   1   8   8        2.79       47.71     39.27 o 
   2   8   8        9.70       15.25     38.95 o 
  -7   9   8       29.46       21.58     33.92 o 
  -6   9   8       96.85      105.96     39.92 o 
  -5   9   8       46.01       40.24     32.78 o 
  -4   9   8      297.01      280.73     53.06 o 
  -3   9   8      306.43      403.12     43.08 o 
  -2   9   8       58.58       35.39     24.34 o 
  -1   9   8       30.98       18.71     22.76 o 
   0   9   8        0.74      -46.25     34.40 o 
  -6  10   8       64.82       41.22     38.62 o 
  -5  10   8       58.17       88.28     40.57 o 
  -4  10   8       76.78       75.29     40.57 o 
  -3  10   8      144.38      150.75     47.38 o 
  -2  10   8        1.34      -24.50     30.18 o 
   0 -11   9        2.33      -13.11     18.78 o 
   1 -11   9       32.14       16.17     30.67 o 
   2 -11   9       14.53      -24.52     16.35 o 
   3 -11   9       66.79       63.07     25.76 o 
   4 -11   9       15.03       42.90     24.72 o 
  -2 -10   9        1.69       36.02     35.70 o 
  -1 -10   9       90.06      188.56     48.52 o 
   0 -10   9      219.49      217.28     34.73 o 
   1 -10   9       35.90        8.59     18.64 o 
   2 -10   9      144.79      202.28     50.87 o 
   3 -10   9       22.26       15.23     21.18 o 
   4 -10   9       32.50       15.53     21.73 o 
   5 -10   9        8.37       28.12     23.89 o 
  -3  -9   9      164.10      123.81     46.09 o 
  -2  -9   9        1.83      -27.10     22.88 o 
  -1  -9   9      132.43       86.10     24.33 o 
   0  -9   9       27.80        5.42     17.70 o 
   1  -9   9       22.34       17.02     20.18 o 
   2  -9   9       88.41       79.61     23.17 o 
   3  -9   9       10.36        8.73     19.63 o 
   4  -9   9      119.93      142.61     29.06 o 
   5  -9   9      147.50      172.92     32.82 o 
   6  -9   9       23.41       82.30     26.80 o 
  -4  -8   9       38.38       -6.82     27.10 o 
  -3  -8   9      140.74      133.71     41.22 o 
  -2  -8   9      615.96      642.60     71.08 o 
  -1  -8   9       54.26       64.58     20.50 o 
   0  -8   9      168.77      188.89     28.07 o 
   1  -8   9        2.68        2.69     15.90 o 
   2  -8   9       28.29       40.62     18.48 o 
   3  -8   9       14.91       42.10     37.40 o 
   4  -8   9       49.15       17.60     19.26 o 
   5  -8   9       12.88        2.77     19.50 o 
   6  -8   9      199.78      203.87     33.56 o 
   7  -8   9       28.41       17.71     24.28 o 
  -5  -7   9      126.66      183.21     47.87 o 
  -4  -7   9      847.11      844.80     79.03 o 
  -3  -7   9      107.33      133.55     38.95 o 
  -2  -7   9      216.41      278.95     31.22 o 
  -1  -7   9      101.39       92.58     26.21 o 
   0  -7   9       10.93       16.78     15.26 o 
   1  -7   9      109.94      131.59     35.38 o 
   2  -7   9      157.66      129.39     23.81 o 
   3  -7   9      246.95      218.85     61.58 o 
   4  -7   9      104.77      123.28     26.32 o 
   5  -7   9      356.08      360.91     38.80 o 
   6  -7   9       39.42       58.84     23.96 o 
   7  -7   9      355.95      340.41     53.39 o 
  -6  -6   9      301.94      241.25     67.59 o 
  -5  -6   9       30.68       12.19     21.63 o 
  -4  -6   9      115.88      139.07     27.88 o 
  -3  -6   9      182.67      168.74     28.56 o 
  -2  -6   9      573.11      618.76     38.24 o 
  -1  -6   9        1.00        5.65     12.98 o 
   0  -6   9       11.61       38.78     16.47 o 
   1  -6   9       39.41       39.96     16.90 o 
   2  -6   9      457.48      454.87     35.67 o 
   3  -6   9      743.81      828.07     73.35 o 
   4  -6   9       37.48       31.15     17.35 o 
   5  -6   9      316.51      430.86     61.34 o 
   6  -6   9       99.85      137.53     28.41 o 
   7  -6   9       81.29       59.72     38.13 o 
  -7  -5   9       76.68        2.43     45.03 o 
  -6  -5   9       51.42       65.96     26.22 o 
  -5  -5   9      487.69      350.50     37.38 o 
  -4  -5   9      219.83      203.46     28.49 o 
  -3  -5   9      451.48      390.76     24.89 o 
  -2  -5   9      227.38      233.88     27.40 o 
  -1  -5   9      681.85      683.96     27.49 o 
   0  -5   9     1092.81     1114.06     44.86 o 
   1  -5   9      697.65      617.35     36.32 o 
   2  -5   9      984.30     1063.10     56.15 o 
   3  -5   9     1169.62     1076.15    102.88 o 
   4  -5   9      995.44      968.42     47.52 o 
   5  -5   9       10.55       12.76     15.94 o 
   6  -5   9        0.61      -13.45     17.58 o 
   7  -5   9       81.28       82.92     40.89 o 
  -7  -4   9      133.55      125.62     30.74 o 
  -6  -4   9     1185.95     1230.63     60.03 o 
  -5  -4   9        3.38       -2.16     22.39 o 
  -4  -4   9     4460.17     4391.39    141.83 o 
  -3  -4   9        0.21       16.51     10.58 o 
  -2  -4   9       57.06       45.11     11.56 o 
  -1  -4   9       28.84       35.03      8.40 o 
   0  -4   9     1411.49     1483.30     37.21 o 
   1  -4   9      212.88      208.55     16.34 o 
   2  -4   9     1147.21     1077.10     44.52 o 
   3  -4   9      212.62      226.09     26.95 o 
   4  -4   9       12.20       12.65     15.76 o 
   5  -4   9      555.79      603.66     41.01 o 
   6  -4   9      138.34      125.92     39.27 o 
   7  -4   9       28.61       62.80     37.49 o 
   8  -4   9       26.44       57.61     39.27 o 
  -8  -3   9       44.85       13.63     34.48 o 
  -7  -3   9      449.64      379.12     41.18 o 
  -6  -3   9       26.05       25.08     19.47 o 
  -5  -3   9      156.30      170.33     27.01 o 
  -4  -3   9      279.27      271.51     21.51 o 
  -3  -3   9      938.22      915.37     31.89 o 
  -2  -3   9      204.67      223.05     17.79 o 
  -1  -3   9     4588.35     4508.42     60.04 o 
   0  -3   9     3640.91     3622.89     61.39 o 
   1  -3   9     2136.82     2018.19     96.46 o 
   2  -3   9      741.96      688.05     27.30 o 
   3  -3   9       20.91        3.07     10.44 o 
   4  -3   9       51.51       53.67     18.66 o 
   5  -3   9       16.57       -2.22     15.67 o 
   6  -3   9      463.41      464.43     61.18 o 
   7  -3   9       77.49       16.88     30.35 o 
  -8  -2   9     1112.40     1066.70     75.13 o 
  -7  -2   9      962.33      872.70     52.89 o 
  -6  -2   9      114.89       99.69     24.04 o 
  -5  -2   9        2.00       25.18     17.74 o 
  -4  -2   9       13.08        0.59     10.39 o 
  -3  -2   9      111.13      104.66     14.28 o 
  -2  -2   9     2780.99     2686.42     72.21 o 
  -1  -2   9     1823.77     1956.36     41.59 o 
   0  -2   9      929.38     1003.82     29.81 o 
   1  -2   9      650.69      665.83     25.47 o 
   2  -2   9        0.34        5.24      9.95 o 
   3  -2   9      826.13      816.33     40.87 o 
   4  -2   9      489.85      459.79     51.85 o 
   5  -2   9     2989.07     3152.39    101.50 o 
   6  -2   9      189.15      218.58     47.22 o 
   7  -2   9      284.15      296.28     40.96 o 
  -8  -1   9      145.14      189.91     39.35 o 
  -7  -1   9       86.95       93.15     25.11 o 
  -6  -1   9      236.88      198.05     28.42 o 
  -5  -1   9     1205.84     1249.56     39.10 o 
  -4  -1   9      443.06      516.72     24.54 o 
  -3  -1   9     7632.87     7850.99    105.89 o 
  -2  -1   9     1856.06     1686.33     32.45 o 
  -1  -1   9     3081.21     3174.48     53.69 o 
   0  -1   9      933.21      913.23     32.77 o 
   1  -1   9     1522.50     1768.87     58.50 o 
   2  -1   9      254.54      215.54     18.20 o 
   3  -1   9       22.46       19.63     11.27 o 
   4  -1   9     1416.84     1444.31     43.23 o 
   5  -1   9      108.62      108.25     25.07 o 
   6  -1   9       30.77       22.19     22.20 o 
   7  -1   9       45.05        7.64     23.52 o 
  -9   0   9      220.71      281.06     66.37 o 
  -8   0   9      714.13      710.92     77.08 o 
  -7   0   9      106.30       93.17     24.58 o 
  -6   0   9       89.35       90.74     31.08 o 
  -5   0   9      775.07      810.42     60.59 o 
  -4   0   9     3470.23     3583.42     63.35 o 
  -3   0   9      372.98      348.60     19.31 o 
  -2   0   9     4966.66     5350.75    145.94 o 
  -1   0   9      102.16      114.27     10.83 o 
   0   0   9     1753.14     2081.16     42.16 o 
   1   0   9     5551.79     5281.07     80.07 o 
   2   0   9        0.01        8.96     10.29 o 
   3   0   9     6096.24     6105.01     95.89 o 
   4   0   9      141.14      108.63     23.50 o 
   5   0   9       18.51       13.88     29.21 o 
   6   0   9        0.14      -15.34     26.45 o 
   7   0   9       26.69        8.61     32.45 o 
  -9   1   9       29.11       65.88     45.44 o 
  -8   1   9       85.83        4.87     30.67 o 
  -7   1   9      881.83      725.85     72.70 o 
  -6   1   9     1757.14     1921.42     64.05 o 
  -5   1   9     3992.48     3926.55     70.10 o 
  -4   1   9     1665.25     1598.37     36.83 o 
  -3   1   9      149.98      112.14     16.93 o 
  -2   1   9      469.51      380.55     27.80 o 
  -1   1   9       61.06       40.38     13.92 o 
   0   1   9      443.46      425.82     37.22 o 
   1   1   9       93.73      100.88     13.45 o 
   2   1   9     3344.48     3326.84     70.59 o 
   3   1   9       45.87       47.21     15.68 o 
   4   1   9       48.32       58.53     21.92 o 
   5   1   9        5.57       -9.72     21.74 o 
   6   1   9      377.52      408.15     45.89 o 
  -9   2   9       35.93      -40.24     36.02 o 
  -8   2   9      313.02      213.23     52.58 o 
  -7   2   9      929.53     1010.64     81.30 o 
  -6   2   9     2483.15     2645.64     99.07 o 
  -5   2   9       12.84       15.78     13.22 o 
  -4   2   9      404.84      457.81     25.49 o 
  -3   2   9      123.02      153.42     21.25 o 
  -2   2   9      525.73      463.88     30.65 o 
  -1   2   9     3545.44     3341.00     79.85 o 
   0   2   9       37.66       47.96     10.39 o 
   1   2   9     3000.57     2837.68     57.06 o 
   2   2   9     1450.39     1440.62     55.18 o 
   3   2   9     1207.29     1353.30     56.63 o 
   4   2   9       71.80       92.46     25.64 o 
   5   2   9      225.14      222.33     36.09 o 
   6   2   9      321.82      278.27     42.48 o 
  -9   3   9      437.65      506.46     73.67 o 
  -8   3   9        0.80       41.54     36.02 o 
  -7   3   9      532.44      625.92     43.05 o 
  -6   3   9       77.52       83.51     17.62 o 
  -5   3   9     1714.28     1713.83     64.74 o 
  -4   3   9      393.30      371.23     59.80 o 
  -3   3   9       17.20       13.54     31.40 o 
  -2   3   9     1820.33     1764.69     58.08 o 
  -1   3   9        8.43       -4.48     28.07 o 
   0   3   9     1539.33     1365.51     51.33 o 
   1   3   9      990.83      907.84     43.74 o 
   2   3   9       18.07       14.31     12.95 o 
   3   3   9      169.46      216.16     29.50 o 
   4   3   9     1522.40     1451.79     65.09 o 
   5   3   9     1307.24     1474.63     72.01 o 
   6   3   9       36.16       15.45     34.24 o 
  -9   4   9       21.66       -7.30     34.89 o 
  -8   4   9      265.05      310.10     57.12 o 
  -7   4   9      234.08      260.16     49.72 o 
  -6   4   9      453.69      428.89     63.15 o 
  -5   4   9      403.43      409.65     27.71 o 
  -4   4   9      140.26      125.30     22.99 o 
  -3   4   9     3207.48     3111.53    105.80 o 
  -2   4   9      142.79      133.56     22.34 o 
  -1   4   9     3411.77     3292.11    211.93 o 
   0   4   9      263.42      278.76     29.74 o 
   1   4   9       34.11       11.80     16.93 o 
   2   4   9       13.71        8.44     16.15 o 
   3   4   9      494.29      488.14     41.62 o 
   4   4   9      406.40      471.21     44.56 o 
   5   4   9       21.88       23.49     25.80 o 
  -9   5   9      709.28      727.57     58.73 o 
  -8   5   9      449.43      555.01     59.41 o 
  -7   5   9      233.53      193.68     24.92 o 
  -6   5   9      270.03      298.56     34.13 o 
  -5   5   9      185.90      218.23     31.02 o 
  -4   5   9      191.97      161.22     38.78 o 
  -3   5   9      172.87      162.06     25.38 o 
  -2   5   9      894.79      976.32    105.48 o 
  -1   5   9      144.76      145.08     33.83 o 
   0   5   9        3.34       11.47     16.99 o 
   1   5   9      303.96      266.41     52.41 o 
   2   5   9      652.92      618.59     66.86 o 
   3   5   9      739.81      665.65     74.81 o 
   4   5   9      282.08      271.16     60.20 o 
  -9   6   9      173.18      162.88     68.80 o 
  -8   6   9        2.07        3.15     16.76 o 
  -7   6   9      438.28      501.47     43.70 o 
  -6   6   9      211.93      163.07     30.31 o 
  -5   6   9     1720.24     1679.01     67.23 o 
  -4   6   9       32.47       56.48     20.91 o 
  -3   6   9     2174.64     2166.55    194.48 o 
  -2   6   9      314.19      406.41     37.31 o 
  -1   6   9        1.52       -1.95     16.43 o 
   0   6   9       49.49       45.22     39.19 o 
   1   6   9       19.31       -2.27     31.16 o 
   2   6   9      148.29      210.96     51.44 o 
   3   6   9       84.58      110.83     48.52 o 
  -8   7   9       10.60        0.25     32.13 o 
  -7   7   9        0.36       19.62     22.26 o 
  -6   7   9     1098.94      980.56     68.24 o 
  -5   7   9       43.01        8.55     20.83 o 
  -4   7   9       37.12       38.33     22.24 o 
  -3   7   9       50.84       46.75     32.13 o 
  -2   7   9       75.96       94.18     25.72 o 
  -1   7   9       97.17       74.41     23.97 o 
   0   7   9        7.01        9.39     18.55 o 
   1   7   9      635.93      854.86     81.46 o 
   2   7   9       74.05       48.84     42.68 o 
  -8   8   9       49.74       72.05     40.08 o 
  -7   8   9      705.88      769.18     81.14 o 
  -6   8   9        8.38       18.43     24.15 o 
  -5   8   9      769.44      829.87     77.89 o 
  -4   8   9      114.49      156.81     31.32 o 
  -3   8   9        3.80        8.51     21.16 o 
  -2   8   9       10.31        2.68     21.49 o 
  -1   8   9       30.02       59.61     24.23 o 
   0   8   9       37.73       19.64     37.49 o 
   1   8   9        9.00       34.40     39.27 o 
  -7   9   9        0.79       67.34     37.49 o 
  -6   9   9      121.51       77.89     38.13 o 
  -5   9   9       58.69       37.49     34.08 o 
  -4   9   9       28.82       22.71     26.43 o 
  -3   9   9      255.69      313.49     40.83 o 
  -2   9   9       43.13       49.61     25.99 o 
  -1   9   9      217.35      304.57     40.10 o 
   0   9   9       58.74      129.66     48.68 o 
  -5  10   9       73.15      163.25     50.79 o 
  -4  10   9       74.93       18.66     36.67 o 
  -3  10   9        4.38       24.99     37.32 o 
   1 -11  10        2.88       -6.87     19.67 o 
   2 -11  10       19.10       47.48     22.99 o 
   3 -11  10      208.71      158.81     33.16 o 
  -2 -10  10       38.62       63.61     39.43 o 
  -1 -10  10        8.67       22.15     21.61 o 
   0 -10  10        0.02       -9.26     17.93 o 
   1 -10  10       47.94       11.76     20.75 o 
   2 -10  10        0.18        4.71     18.44 o 
   3 -10  10      353.13      362.46     43.14 o 
   4 -10  10        0.17       12.14     20.03 o 
   5 -10  10        3.07       34.65     30.51 o 
  -3  -9  10       93.12      116.35     47.22 o 
  -2  -9  10       63.33       48.52     35.70 o 
  -1  -9  10       34.90       25.01     35.62 o 
   0  -9  10       19.59       14.28     18.40 o 
   1  -9  10       32.72       15.01     18.80 o 
   2  -9  10      531.37      539.54     56.47 o 
   3  -9  10       73.30       37.28     19.92 o 
   4  -9  10      178.08      142.14     65.07 o 
   5  -9  10       31.96       38.11     24.58 o 
   6  -9  10       74.57       93.19     29.50 o 
  -4  -8  10      190.74      262.23     56.80 o 
  -3  -8  10       60.13      104.67     41.87 o 
  -2  -8  10       24.07       26.03     18.90 o 
  -1  -8  10      244.70      247.78     31.85 o 
   0  -8  10      210.26      253.60     87.87 o 
   1  -8  10      825.03      781.43     48.63 o 
   2  -8  10        2.54      -14.74     25.64 o 
   3  -8  10       95.28       80.74     28.40 o 
   4  -8  10       64.99       98.04     26.02 o 
   5  -8  10       33.40       41.82     23.61 o 
   6  -8  10       78.72      113.18     50.14 o 
  -5  -7  10       35.90        0.00     30.51 o 
  -4  -7  10      273.98      280.57     53.55 o 
  -3  -7  10       47.97       37.65     27.75 o 
  -2  -7  10       72.00       65.49     20.84 o 
  -1  -7  10        0.36      -15.62     13.47 o 
   0  -7  10      228.50      275.92    106.37 o 
   1  -7  10        6.60        0.56     18.42 o 
   2  -7  10       13.97       25.88     16.87 o 
   3  -7  10      113.27      132.90     25.41 o 
   4  -7  10       47.89      100.75     24.49 o 
   5  -7  10      257.62      219.93     33.25 o 
   6  -7  10      180.97      142.50     33.10 o 
   7  -7  10      543.42      533.07     75.46 o 
  -6  -6  10      157.83      108.14     30.45 o 
  -5  -6  10       20.17        2.28     19.90 o 
  -4  -6  10      632.35      652.98     44.34 o 
  -3  -6  10     1362.06     1403.41     45.21 o 
  -2  -6  10       64.97       32.82     16.38 o 
  -1  -6  10     1042.39     1074.98     47.53 o 
   0  -6  10        0.78      -19.23     12.82 o 
   1  -6  10      172.85      154.96     40.08 o 
   2  -6  10       21.71        2.02     25.15 o 
   3  -6  10        5.76        6.29     16.24 o 
   4  -6  10        2.43       -6.00     14.65 o 
   5  -6  10       78.11       78.95     23.41 o 
   6  -6  10      212.18      279.55     37.22 o 
   7  -6  10       40.77       86.00     42.35 o 
  -7  -5  10      542.70      524.51     50.35 o 
  -6  -5  10       18.82      -14.27     28.07 o 
  -5  -5  10      525.70      614.77     48.52 o 
  -4  -5  10      787.97      763.67     45.32 o 
  -3  -5  10       17.30       35.16     29.67 o 
  -2  -5  10      444.24      394.01     24.42 o 
  -1  -5  10      106.98      105.86     23.77 o 
   0  -5  10      129.65      145.54     22.06 o 
   1  -5  10      166.32      210.98     25.64 o 
   2  -5  10      436.74      418.17     34.42 o 
   3  -5  10     1369.78     1383.14     56.33 o 
   4  -5  10      463.08      432.62     36.92 o 
   5  -5  10      618.68      643.77     45.67 o 
   6  -5  10       76.16       82.10     24.55 o 
   7  -5  10       30.24       20.61     30.99 o 
  -7  -4  10        0.10       16.38     33.75 o 
  -6  -4  10        1.44       28.26     21.16 o 
  -5  -4  10      669.38      693.77     44.89 o 
  -4  -4  10       40.61       39.39     14.77 o 
  -3  -4  10     1747.09     1800.27     47.59 o 
  -2  -4  10      136.88      161.56     17.26 o 
  -1  -4  10      393.68      388.80     33.70 o 
   0  -4  10      758.75      733.50     30.30 o 
   1  -4  10      342.58      350.32     28.40 o 
   2  -4  10     1641.16     1510.07     54.16 o 
   3  -4  10      342.72      301.16     30.20 o 
   4  -4  10       51.12       56.48     19.34 o 
   5  -4  10      181.30      170.09     27.52 o 
   6  -4  10        2.66       36.84     31.48 o 
   7  -4  10       10.78      -17.20     25.64 o 
  -8  -3  10       20.26       10.38     24.72 o 
  -7  -3  10        1.54       10.58     21.76 o 
  -6  -3  10      389.30      379.72     67.91 o 
  -5  -3  10      146.61      163.50     27.15 o 
  -4  -3  10     2942.02     3071.17     64.40 o 
  -3  -3  10        7.55       23.01     11.56 o 
  -2  -3  10      370.84      338.23     33.10 o 
  -1  -3  10     1847.84     2078.87     38.74 o 
   0  -3  10     2834.25     2827.59     59.71 o 
   1  -3  10     3415.75     3302.92     61.09 o 
   2  -3  10      606.10      676.45     28.79 o 
   3  -3  10     1446.09     1452.45     41.94 o 
   4  -3  10      389.21      473.92     27.87 o 
   5  -3  10        1.73       19.63     17.85 o 
   6  -3  10       70.13       61.01     32.78 o 
   7  -3  10      154.46      172.50     46.25 o 
  -8  -2  10      128.68      146.90     33.09 o 
  -7  -2  10      959.78      924.16     54.87 o 
  -6  -2  10      789.59      711.69     52.66 o 
  -5  -2  10     3811.68     4121.53     84.20 o 
  -4  -2  10        3.52       10.77     11.50 o 
  -3  -2  10        2.08        5.59      9.81 o 
  -2  -2  10      601.18      528.01     20.43 o 
  -1  -2  10     2706.22     2827.43     53.60 o 
   0  -2  10     2783.93     2800.61     74.76 o 
   1  -2  10      249.34      224.02     23.35 o 
   2  -2  10      577.90      529.84     26.07 o 
   3  -2  10        0.18        2.76     11.12 o 
   4  -2  10      299.29      312.28     27.03 o 
   5  -2  10      296.95      245.89     31.67 o 
   6  -2  10      138.67       81.77     26.57 o 
   7  -2  10      134.03      177.20     51.12 o 
  -8  -1  10       73.60       90.71     45.76 o 
  -7  -1  10      554.80      668.92     51.93 o 
  -6  -1  10       44.09       51.97     20.29 o 
  -5  -1  10     1557.21     1574.51     44.65 o 
  -4  -1  10       30.16       -2.95     10.44 o 
  -3  -1  10      938.91      859.83     27.47 o 
  -2  -1  10     4631.66     4309.53     59.61 o 
  -1  -1  10     4199.20     4235.42     67.18 o 
   0  -1  10     2226.08     2163.45     45.68 o 
   1  -1  10     2483.56     2358.41     49.98 o 
   2  -1  10      409.90      460.54     31.21 o 
   3  -1  10       92.47      125.53     25.88 o 
   4  -1  10      580.40      660.02     40.34 o 
   5  -1  10     1129.18     1240.70     59.39 o 
   6  -1  10        1.14        4.76     22.34 o 
   7  -1  10      160.29      152.06     68.72 o 
  -8   0  10       11.78      -16.39     31.32 o 
  -7   0  10     1763.40     1734.05    106.29 o 
  -6   0  10       28.51       34.91     16.85 o 
  -5   0  10       47.26       32.18     16.98 o 
  -4   0  10      145.79      181.69     16.84 o 
  -3   0  10     2499.07     2443.78     48.45 o 
  -2   0  10     1364.20     1411.28     31.68 o 
  -1   0  10     5338.96     5393.46    132.79 o 
   0   0  10      142.92      120.67     14.94 o 
   1   0  10      318.26      340.12     25.59 o 
   2   0  10     1857.59     1786.94     45.82 o 
   3   0  10      167.94      159.25     34.05 o 
   4   0  10      529.07      572.75     41.48 o 
   5   0  10       50.51       35.22     21.37 o 
   6   0  10      405.25      417.55     46.33 o 
  -9   1  10       15.18      -22.39     38.30 o 
  -8   1  10       68.06      -30.67     33.75 o 
  -7   1  10      142.57      165.84     44.30 o 
  -6   1  10      181.43      173.81     33.59 o 
  -5   1  10      893.55      900.98     45.07 o 
  -4   1  10     1526.60     1527.56     44.09 o 
  -3   1  10     2733.88     2489.35     55.43 o 
  -2   1  10     3845.49     3999.76    139.88 o 
  -1   1  10     1255.39     1088.13     44.92 o 
   0   1  10       14.31       14.14      8.36 o 
   1   1  10      206.49      223.05     18.19 o 
   2   1  10      114.81      124.98     16.90 o 
   3   1  10       68.57       41.22     14.14 o 
   4   1  10      205.95      203.41     30.99 o 
   5   1  10       85.61       84.42     26.73 o 
   6   1  10        0.03       48.68     25.03 o 
  -9   2  10      283.27      369.66     66.53 o 
  -8   2  10       10.44       25.96     34.08 o 
  -7   2  10        0.32       -3.54     15.93 o 
  -6   2  10      260.22      217.81     59.96 o 
  -5   2  10      684.62      793.07     35.30 o 
  -4   2  10      777.60      804.63     33.33 o 
  -3   2  10       12.48       15.06     16.80 o 
  -2   2  10      683.03      622.18     37.20 o 
  -1   2  10      246.02      284.83     40.41 o 
   0   2  10     1208.72     1125.78    137.45 o 
   1   2  10      117.74       96.58     15.54 o 
   2   2  10     5141.99     5333.02     90.42 o 
   3   2  10       11.50       15.63     18.59 o 
   4   2  10      268.81      319.20     54.69 o 
   5   2  10       19.47       15.50     23.95 o 
   6   2  10        0.41      -12.12     22.65 o 
  -9   3  10      176.57      230.92     59.39 o 
  -8   3  10      240.02      247.95     56.31 o 
  -7   3  10       14.94        1.70     18.73 o 
  -6   3  10     1069.01     1070.42     43.07 o 
  -5   3  10      737.71      757.17     39.74 o 
  -4   3  10      225.53      202.26     53.96 o 
  -3   3  10       86.94       93.50     20.18 o 
  -2   3  10       35.95       39.57     16.45 o 
  -1   3  10      420.60      388.29     32.69 o 
   0   3  10      541.26      535.88     37.18 o 
   1   3  10     2842.61     2788.53     78.85 o 
   2   3  10      157.72      140.15     24.98 o 
   3   3  10        7.68      -14.94     16.96 o 
   4   3  10       77.33       52.11     24.53 o 
   5   3  10      306.38      333.87    122.27 o 
  -9   4  10       21.99      -39.27     37.49 o 
  -8   4  10        1.36       19.85     17.04 o 
  -7   4  10      665.89      676.22     38.81 o 
  -6   4  10       97.43       91.01     41.76 o 
  -5   4  10      601.94      572.69     41.24 o 
  -4   4  10      191.02      146.97     25.23 o 
  -3   4  10       92.44       90.11     48.44 o 
  -2   4  10     1877.40     1907.47     66.01 o 
  -1   4  10      130.16      113.41     24.56 o 
   0   4  10     3601.93     3504.48     92.39 o 
   1   4  10      961.10      912.13     60.69 o 
   2   4  10      867.19      851.94     77.08 o 
   3   4  10      220.35      172.98     50.30 o 
   4   4  10       49.89       57.93     43.16 o 
   5   4  10       10.65       71.40     48.52 o 
  -9   5  10      370.59      404.82     49.16 o 
  -8   5  10       82.70       93.70     22.62 o 
  -7   5  10      356.17      347.62     30.59 o 
  -6   5  10      365.68      310.04     56.55 o 
  -5   5  10     1574.82     1581.67    149.13 o 
  -4   5  10      962.62      910.78     50.66 o 
  -3   5  10       39.35       12.37     27.91 o 
  -2   5  10       74.93      115.11     24.56 o 
  -1   5  10      889.71      846.30     46.97 o 
   0   5  10       28.79       23.20     19.61 o 
   1   5  10      479.07      447.22     38.73 o 
   2   5  10       61.31       86.49     40.73 o 
   3   5  10      116.81       56.96     45.27 o 
   4   5  10     1147.42     1266.54    106.13 o 
  -8   6  10      279.20      269.35     31.35 o 
  -7   6  10       33.84       33.69     43.73 o 
  -6   6  10       20.15       46.09     43.73 o 
  -5   6  10       77.16       56.86     26.04 o 
  -4   6  10      537.19      562.50     43.69 o 
  -3   6  10      250.75      237.41     32.86 o 
  -2   6  10     1486.81     1395.73     61.00 o 
  -1   6  10      176.66      231.08     78.38 o 
   0   6  10      168.66      199.18     31.45 o 
   1   6  10       34.83      -33.43     28.88 o 
   2   6  10       45.61       43.16     38.46 o 
   3   6  10      155.02      137.12     49.01 o 
  -8   7  10      148.85      147.77     34.19 o 
  -7   7  10       58.03       11.29     23.75 o 
  -6   7  10      280.69      240.65     69.62 o 
  -5   7  10       70.43       60.76     24.44 o 
  -4   7  10      117.23      139.60     29.70 o 
  -3   7  10      248.93      274.42     36.48 o 
  -2   7  10      307.42      330.20     38.16 o 
  -1   7  10        8.32       17.85     21.64 o 
   0   7  10       67.62       67.34     24.22 o 
   1   7  10      246.56      302.80     59.88 o 
   2   7  10      527.72      669.70     81.79 o 
  -7   8  10       30.94       52.83     26.32 o 
  -6   8  10      326.49      327.20     50.55 o 
  -5   8  10       41.62        1.81     21.05 o 
  -4   8  10      216.62      266.25     38.83 o 
  -3   8  10       72.81       61.46     27.06 o 
  -2   8  10       69.11       47.21     26.78 o 
  -1   8  10        0.76       12.06     21.97 o 
   0   8  10      135.40       67.51     45.44 o 
   1   8  10      302.39      321.46     66.05 o 
  -6   9  10        1.17       31.32     31.48 o 
  -5   9  10       83.60       88.88     31.02 o 
  -4   9  10       68.49       16.19     25.40 o 
  -3   9  10       13.06       19.09     27.65 o 
  -2   9  10        4.44       -8.85     22.21 o 
  -1   9  10       88.26       87.30     56.07 o 
  -1 -10  11       82.48      109.31     28.86 o 
   0 -10  11        1.25        8.36     20.64 o 
   1 -10  11        0.43       -4.10     19.07 o 
   2 -10  11        0.81      -25.65     17.10 o 
   3 -10  11        0.47       -6.95     18.57 o 
   4 -10  11       77.33       81.79     27.77 o 
  -3  -9  11        0.73       32.94     33.43 o 
  -2  -9  11      379.59      355.70     60.69 o 
  -1  -9  11       38.17       57.06     22.55 o 
   0  -9  11       31.00       -1.97     18.05 o 
   1  -9  11       41.68       63.64     23.57 o 
   2  -9  11        6.69       -4.78     16.83 o 
   3  -9  11      179.48      154.93     30.75 o 
   4  -9  11       13.86        8.58     21.10 o 
   5  -9  11        1.47       19.95     36.92 o 
  -4  -8  11        4.09      -36.02     24.02 o 
  -3  -8  11      255.40      327.63     59.39 o 
  -2  -8  11       30.12       34.14     20.36 o 
  -1  -8  11       42.23       47.40     19.76 o 
   0  -8  11      196.10      190.87     29.60 o 
   1  -8  11      121.78       94.95     23.69 o 
   2  -8  11      297.34      274.44     34.63 o 
   3  -8  11       35.56       31.51     27.75 o 
   4  -8  11      320.31      372.47     84.38 o 
   5  -8  11       38.25       74.44     33.02 o 
   6  -8  11        9.95       -1.92     21.34 o 
  -5  -7  11      205.52      335.91     61.01 o 
  -4  -7  11       53.91       84.54     38.13 o 
  -3  -7  11      760.06      783.62     71.72 o 
  -2  -7  11        1.74       12.26     16.58 o 
  -1  -7  11        6.95        0.41     15.61 o 
   0  -7  11       41.68       28.99     16.06 o 
   1  -7  11      886.14      974.63    130.95 o 
   2  -7  11        9.71       14.54     17.21 o 
   3  -7  11      394.61      377.90     63.85 o 
   4  -7  11       11.50       13.16     20.12 o 
   5  -7  11       11.58       -1.98     17.37 o 
   6  -7  11      223.69      179.94     33.82 o 
  -6  -6  11       40.17       48.21     35.21 o 
  -5  -6  11      246.51      200.82     91.28 o 
  -4  -6  11        0.47       -2.08     19.88 o 
  -3  -6  11      285.32      252.88     30.91 o 
  -2  -6  11      900.30      945.27     69.53 o 
  -1  -6  11      548.41      568.24     39.45 o 
   0  -6  11     1751.53     1912.78     76.59 o 
   1  -6  11       87.78      102.38     23.12 o 
   2  -6  11      545.54      600.18    122.03 o 
   3  -6  11       27.61       42.88     19.82 o 
   4  -6  11       31.03       27.65     20.29 o 
   5  -6  11       89.69       36.32     20.77 o 
   6  -6  11       22.14      -10.45     20.04 o 
   7  -6  11       56.82       43.00     38.62 o 
  -6  -5  11      841.21      889.22    144.67 o 
  -5  -5  11       27.97      -13.33     18.97 o 
  -4  -5  11       54.32       64.65     33.02 o 
  -3  -5  11      237.91      248.52     34.06 o 
  -2  -5  11      275.06      255.61     21.75 o 
  -1  -5  11      824.85      799.04     42.28 o 
   0  -5  11       37.58       37.12     17.02 o 
   1  -5  11      649.90      683.04     40.87 o 
   2  -5  11      658.76      715.45     47.95 o 
   3  -5  11      153.23      164.26     26.44 o 
   4  -5  11      333.66      374.85     36.06 o 
   5  -5  11       25.34       24.92     31.97 o 
   6  -5  11      732.64      881.79     82.11 o 
   7  -5  11        0.94       -5.03     31.64 o 
  -7  -4  11      118.88      118.01     32.36 o 
  -6  -4  11        1.90       11.28     21.74 o 
  -5  -4  11      656.07      686.03     45.43 o 
  -4  -4  11     2108.16     2157.41     55.73 o 
  -3  -4  11       30.90       35.67     16.40 o 
  -2  -4  11     5490.65     5398.92    109.95 o 
  -1  -4  11       13.24        8.01      9.61 o 
   0  -4  11     1580.60     1672.58     43.34 o 
   1  -4  11       76.85       73.26     18.90 o 
   2  -4  11      184.69      167.46     25.12 o 
   3  -4  11      124.57      117.32     30.67 o 
   4  -4  11      278.73      307.41     65.80 o 
   5  -4  11      439.44      428.54     38.32 o 
   6  -4  11       98.74      123.98     40.73 o 
   7  -4  11        5.19        7.79     30.67 o 
  -7  -3  11      167.50      181.75     32.70 o 
  -6  -3  11        6.20       -7.23     17.98 o 
  -5  -3  11      217.79      181.49     27.98 o 
  -4  -3  11        0.35      -12.04     11.75 o 
  -3  -3  11     2916.29     3102.01     63.28 o 
  -2  -3  11      139.02      147.35     13.95 o 
  -1  -3  11      906.43      930.48     32.18 o 
   0  -3  11       29.14       37.16     12.16 o 
   1  -3  11       49.98       47.17     16.11 o 
   2  -3  11     2897.20     2966.79     61.52 o 
   3  -3  11      292.26      349.11     24.02 o 
   4  -3  11     2315.05     2298.68     72.57 o 
   5  -3  11        0.50       13.79     25.48 o 
   6  -3  11        0.32       -0.32     24.50 o 
   7  -3  11       31.64       52.09     37.81 o 
  -8  -2  11       12.07       40.08     37.32 o 
  -7  -2  11       10.43       11.03     33.27 o 
  -6  -2  11      550.72      590.51     98.91 o 
  -5  -2  11       10.19       18.22     12.99 o 
  -4  -2  11     3777.14     3900.47     83.51 o 
  -3  -2  11      434.48      362.23     19.43 o 
  -2  -2  11       49.39       46.85     12.44 o 
  -1  -2  11      229.07      183.84     16.73 o 
   0  -2  11      749.14      818.08     38.26 o 
   1  -2  11      236.04      231.79     19.19 o 
   2  -2  11      317.20      313.73     22.33 o 
   3  -2  11     1415.91     1424.10     49.84 o 
   4  -2  11       58.73       45.44     15.54 o 
   5  -2  11       10.80       -3.34     18.53 o 
   6  -2  11       34.72       46.25     35.70 o 
   7  -2  11      337.63      366.58     68.80 o 
  -8  -1  11       32.85       62.48     42.35 o 
  -7  -1  11      302.59      307.83     57.12 o 
  -6  -1  11     1277.29     1188.17     83.08 o 
  -5  -1  11     1866.63     2026.54     67.05 o 
  -4  -1  11      826.95      848.59     31.98 o 
  -3  -1  11      101.79      119.94     16.66 o 
  -2  -1  11       63.19       67.70     12.14 o 
  -1  -1  11     2260.11     2366.29     48.61 o 
   0  -1  11     2501.20     2389.10     50.01 o 
   1  -1  11      707.68      683.96     36.48 o 
   2  -1  11     1639.38     1600.38     63.06 o 
   3  -1  11      179.18      206.03     21.04 o 
   4  -1  11        0.04       -0.20     12.80 o 
   5  -1  11        0.76        4.74     20.65 o 
   6  -1  11      438.69      478.91     74.56 o 
  -8   0  11     1309.54     1438.23    106.45 o 
  -7   0  11      150.86      116.51     42.35 o 
  -6   0  11      835.00      900.44     47.05 o 
  -5   0  11      144.23      146.47     27.91 o 
  -4   0  11     1612.35     1687.70     73.95 o 
  -3   0  11      157.45      149.32     21.01 o 
  -2   0  11      555.90      501.26     33.33 o 
  -1   0  11      964.14      995.84     67.02 o 
   0   0  11     1237.98     1260.48     42.36 o 
   1   0  11      149.35      143.39     16.81 o 
   2   0  11       97.67       83.24     15.78 o 
   3   0  11      274.51      289.11     24.04 o 
   4   0  11       15.84       -3.55     24.34 o 
   5   0  11     1885.64     2132.12     81.01 o 
   6   0  11      234.90      306.80     41.43 o 
  -9   1  11      325.10      441.06     73.83 o 
  -8   1  11       22.27        4.38     35.54 o 
  -7   1  11      500.64      548.16     68.48 o 
  -6   1  11      643.25      623.12     42.45 o 
  -5   1  11      121.94      138.95     19.59 o 
  -4   1  11      853.05      867.72     35.04 o 
  -3   1  11      855.93      873.62     60.77 o 
  -2   1  11     2152.20     2187.16    100.61 o 
  -1   1  11     1235.28     1234.07     62.31 o 
   0   1  11     2133.86     2062.40     65.01 o 
   1   1  11       23.07       17.39     16.75 o 
   2   1  11       41.32       34.32     13.98 o 
   3   1  11      151.42      146.11     20.36 o 
   4   1  11      844.02      884.11     81.38 o 
   5   1  11      239.92      307.11     78.30 o 
   6   1  11       82.71       60.34     30.49 o 
  -9   2  11        1.96       19.80     43.65 o 
  -8   2  11     1464.59     1546.63    105.64 o 
  -7   2  11      410.99      454.65     40.63 o 
  -6   2  11        5.94        1.42     13.32 o 
  -5   2  11      709.56      729.71     35.57 o 
  -4   2  11      514.98      453.73     34.98 o 
  -3   2  11     1370.07     1317.68     60.45 o 
  -2   2  11      373.08      382.84     44.71 o 
  -1   2  11      439.87      448.99     49.74 o 
   0   2  11      401.91      357.08     32.46 o 
   1   2  11      225.01      185.63     27.51 o 
   2   2  11      203.18      207.57     28.57 o 
   3   2  11     1467.57     1613.22     64.46 o 
   4   2  11      522.32      608.69     47.78 o 
   5   2  11      880.35      898.28     59.85 o 
  -9   3  11      210.42      213.23     59.39 o 
  -8   3  11      115.50       69.78     46.41 o 
  -7   3  11        0.50       36.91     16.73 o 
  -6   3  11      737.47      782.07     39.53 o 
  -5   3  11     1826.11     1740.75     53.08 o 
  -4   3  11     2563.25     2465.81     76.89 o 
  -3   3  11       30.64       23.52     16.27 o 
  -2   3  11     2434.42     2161.14     70.15 o 
  -1   3  11      563.72      528.70     47.14 o 
   0   3  11       27.33       17.26     17.91 o 
   1   3  11      622.36      519.96     39.07 o 
   2   3  11      165.20      216.68     41.38 o 
   3   3  11       62.70       42.84     38.30 o 
   4   3  11       71.44       40.73     38.95 o 
   5   3  11       12.77       24.34     44.95 o 
  -9   4  11        0.69       21.72     32.13 o 
  -8   4  11       21.13      -18.22     15.06 o 
  -7   4  11       54.37       57.33     19.10 o 
  -6   4  11      105.61      108.18     26.90 o 
  -5   4  11     1189.69     1154.75    132.25 o 
  -4   4  11      316.21      335.68     34.60 o 
  -3   4  11      113.46      116.31     24.27 o 
  -2   4  11      189.80       94.34     24.09 o 
  -1   4  11      244.87      254.98     31.47 o 
   0   4  11       29.38       34.75     19.88 o 
   1   4  11      306.77      301.92     34.15 o 
   2   4  11      149.92      200.41     51.60 o 
   3   4  11      373.27      453.39     67.99 o 
   4   4  11      142.34      113.43     50.79 o 
  -8   5  11      134.12      125.20     25.53 o 
  -7   5  11      195.21      269.91     60.04 o 
  -6   5  11     1583.79     1698.46     70.56 o 
  -5   5  11      308.51      259.43     34.12 o 
  -4   5  11     1195.41     1252.61     66.29 o 
  -3   5  11        3.52        9.48     24.50 o 
  -2   5  11       79.62       90.23     24.21 o 
  -1   5  11        0.38       -8.53     19.39 o 
   0   5  11      428.26      449.14     40.33 o 
   1   5  11      200.55      218.02     31.75 o 
   2   5  11      280.44      304.59     60.04 o 
   3   5  11       19.29        2.43     37.65 o 
  -8   6  11        2.81        9.56     24.62 o 
  -7   6  11      162.59      164.62     60.12 o 
  -6   6  11      106.58       93.05     37.08 o 
  -5   6  11       30.29       46.43     22.88 o 
  -4   6  11      125.82       86.67     25.33 o 
  -3   6  11      881.02      870.13     52.96 o 
  -2   6  11      480.52      496.71     42.88 o 
  -1   6  11      216.22      222.60     33.20 o 
   0   6  11      215.91      248.09     35.48 o 
   1   6  11      359.81      343.53     59.07 o 
   2   6  11      341.35      329.58     65.23 o 
  -8   7  11      455.21      500.46     76.19 o 
  -7   7  11      127.25       90.34     29.64 o 
  -6   7  11      240.79      234.79     37.68 o 
  -5   7  11        0.65        2.11     20.90 o 
  -4   7  11       60.42       73.95     31.32 o 
  -3   7  11       27.65       22.29     21.75 o 
  -2   7  11       15.82       13.09     32.37 o 
  -1   7  11      217.79      222.41     35.51 o 
   0   7  11        6.89       20.12     38.95 o 
   1   7  11       38.66       18.66     40.89 o 
  -7   8  11        0.36       53.77     28.67 o 
  -6   8  11       40.47       -5.06     21.96 o 
  -5   8  11       89.27       99.95     31.59 o 
  -4   8  11      120.38      106.72     31.20 o 
  -3   8  11     1642.73     1868.55     81.22 o 
  -2   8  11      338.09      325.83     41.95 o 
  -1   8  11        6.95       -6.66     26.78 o 
   0   8  11       19.87        6.00     40.41 o 
  -5   9  11       12.25       27.33     32.54 o 
  -4   9  11      944.22     1046.88     66.89 o 
  -3   9  11       99.46       99.94     34.02 o 
  -2   9  11        3.30       11.64     28.03 o 
  -1 -10  12       10.60      -16.49     22.39 o 
   0 -10  12       18.16       27.14     22.53 o 
   1 -10  12        3.62        0.91     19.61 o 
   2 -10  12       82.68       73.11     26.55 o 
   3 -10  12        8.39       -1.19     20.57 o 
   4 -10  12       29.95       13.14     34.56 o 
  -2  -9  12      389.31      347.27     61.01 o 
  -1  -9  12       16.84       11.43     30.51 o 
   0  -9  12       32.62       56.37     22.09 o 
   1  -9  12      105.30       94.29     26.73 o 
   2  -9  12        3.55        0.00     19.10 o 
   3  -9  12       24.02       26.10     21.68 o 
   4  -9  12       33.44       19.30     22.08 o 
   5  -9  12        7.07       -6.26     21.60 o 
  -4  -8  12      511.55      540.21     71.56 o 
  -3  -8  12      195.21       65.07     34.56 o 
  -2  -8  12       89.04      102.92     26.40 o 
  -1  -8  12       26.94       46.82     22.01 o 
   0  -8  12       46.31       83.15     23.56 o 
   1  -8  12        7.41       13.20     21.99 o 
   2  -8  12      124.59      111.27     60.93 o 
   3  -8  12      337.37      347.03     78.05 o 
   4  -8  12       94.87       41.09     23.65 o 
   5  -8  12      262.20      326.61     56.47 o 
   6  -8  12       18.14       -3.19     21.67 o 
  -5  -7  12       87.49      100.93     41.06 o 
  -4  -7  12       42.09       17.36     32.13 o 
  -3  -7  12      420.61      378.26     56.63 o 
  -2  -7  12      320.52      352.67     36.79 o 
  -1  -7  12        2.69       -3.31     16.85 o 
   0  -7  12        3.32      -16.81     25.40 o 
   1  -7  12      118.26       71.73     21.14 o 
   2  -7  12      358.22      418.17     47.22 o 
   3  -7  12      229.94      232.58     33.67 o 
   4  -7  12      204.84      224.46     34.53 o 
   5  -7  12        2.41       12.12     21.21 o 
   6  -7  12       46.90       38.03     25.40 o 
  -5  -6  12      107.89       90.04     28.57 o 
  -4  -6  12      319.93      353.11     54.04 o 
  -3  -6  12      265.40      292.87     33.80 o 
  -2  -6  12       75.04       63.49     28.56 o 
  -1  -6  12      227.15      213.51     28.32 o 
   0  -6  12      134.44      137.22     27.26 o 
   1  -6  12     1276.02     1431.12     59.21 o 
   2  -6  12      285.65      314.38     73.59 o 
   3  -6  12      425.01      407.19     38.95 o 
   4  -6  12      177.48      177.85     29.78 o 
   5  -6  12      153.59      132.74     28.86 o 
   6  -6  12        2.25       21.91     22.09 o 
  -6  -5  12      166.26      209.11     35.88 o 
  -5  -5  12      611.32      722.43     48.42 o 
  -4  -5  12      813.11      881.87     64.83 o 
  -3  -5  12      207.62      190.15     21.62 o 
  -2  -5  12       15.53       10.98     15.41 o 
  -1  -5  12      265.81      288.78     34.89 o 
   0  -5  12     1192.57     1233.29     51.48 o 
   1  -5  12       48.37       45.90     19.09 o 
   2  -5  12       44.46       29.13     29.21 o 
   3  -5  12        0.41       -5.37     15.09 o 
   4  -5  12        0.04       23.20     18.29 o 
   5  -5  12      287.28      412.76     71.48 o 
   6  -5  12       11.26       39.92     32.29 o 
  -7  -4  12       13.93       25.31     25.48 o 
  -6  -4  12      364.06      340.01     38.36 o 
  -5  -4  12       55.23       38.62     21.27 o 
  -4  -4  12      626.23      638.52     33.55 o 
  -3  -4  12      422.26      495.03     28.57 o 
  -2  -4  12       85.88       72.90     12.87 o 
  -1  -4  12     2346.69     2391.57     55.18 o 
   0  -4  12      208.37      248.75     36.43 o 
   1  -4  12     1684.51     1735.79     99.15 o 
   2  -4  12       17.83       22.89     16.51 o 
   3  -4  12       30.77       15.29     22.31 o 
   4  -4  12       85.29      110.00     25.48 o 
   5  -4  12        0.28        1.07     16.99 o 
   6  -4  12      360.79      326.33     58.09 o 
  -7  -3  12      298.49      218.74     53.55 o 
  -6  -3  12      603.52      689.01     70.91 o 
  -5  -3  12      101.53      116.44     24.68 o 
  -4  -3  12      242.19      258.70     27.81 o 
  -3  -3  12        0.61       -0.47      8.88 o 
  -2  -3  12     1985.93     1972.69     41.39 o 
  -1  -3  12      167.34      141.31     23.42 o 
   0  -3  12     2514.70     2667.88     62.05 o 
   1  -3  12      221.92      260.63     31.93 o 
   2  -3  12        0.06       -3.99     11.09 o 
   3  -3  12     1105.54     1179.68     51.89 o 
   4  -3  12       31.67        9.23     15.59 o 
   5  -3  12      237.02      255.42     48.03 o 
   6  -3  12       89.62       62.48     31.64 o 
  -8  -2  12      259.54      182.07     56.15 o 
  -7  -2  12       12.94       48.36     38.62 o 
  -6  -2  12      132.26      144.42     42.68 o 
  -5  -2  12     1214.83     1216.14     53.58 o 
  -4  -2  12       13.90       24.76     41.79 o 
  -3  -2  12     2633.40     2582.84     48.73 o 
  -2  -2  12     1070.66     1084.02     34.84 o 
  -1  -2  12     1523.55     1548.31     91.17 o 
   0  -2  12      310.16      310.76     21.97 o 
   1  -2  12      236.36      242.03     20.49 o 
   2  -2  12      370.85      378.39     25.41 o 
   3  -2  12      435.17      468.30     28.47 o 
   4  -2  12       83.17       66.28     17.47 o 
   5  -2  12        8.14       18.66     25.15 o 
   6  -2  12       94.76       24.18     36.51 o 
  -8  -1  12      100.07      124.79     45.92 o 
  -7  -1  12        2.50       37.00     36.67 o 
  -6  -1  12       37.18       33.10     33.92 o 
  -5  -1  12      109.30      117.27     23.74 o 
  -4  -1  12     1594.95     1754.45     51.29 o 
  -3  -1  12        0.91        5.18     10.56 o 
  -2  -1  12      269.16      246.82     28.64 o 
  -1  -1  12      738.05      721.83     43.81 o 
   0  -1  12       47.85       39.75     12.00 o 
   1  -1  12      517.25      485.66     26.33 o 
   2  -1  12      135.54      153.28     19.25 o 
   3  -1  12     3076.52     3112.41     73.48 o 
   4  -1  12       83.97       75.78     36.19 o 
   5  -1  12       52.88       59.20     25.08 o 
   6  -1  12        3.13       -1.47     23.66 o 
  -8   0  12      154.44      283.82     61.34 o 
  -7   0  12      233.41      141.34     48.52 o 
  -6   0  12        2.16       21.45     17.93 o 
  -5   0  12     1574.49     1681.72     51.90 o 
  -4   0  12       23.30       38.81     14.34 o 
  -3   0  12     1470.48     1559.04     56.76 o 
  -2   0  12        0.60       -0.19     23.85 o 
  -1   0  12       61.78       55.97     17.85 o 
   0   0  12      214.27      209.32     27.19 o 
   1   0  12     1354.71     1291.73     39.82 o 
   2   0  12     1855.32     1859.93     65.24 o 
   3   0  12      575.78      519.55     37.00 o 
   4   0  12      115.76      124.23     28.10 o 
   5   0  12       19.36       29.32     23.82 o 
   6   0  12      598.38      757.43    192.05 o 
  -8   1  12      197.68      200.57     55.82 o 
  -7   1  12        5.24       45.92     36.02 o 
  -6   1  12      617.27      687.96     66.57 o 
  -5   1  12        4.13        8.29     18.20 o 
  -4   1  12      594.83      601.96     53.38 o 
  -3   1  12      644.06      651.80     73.67 o 
  -2   1  12      345.90      324.91     65.80 o 
  -1   1  12     2713.91     2722.82     78.13 o 
   0   1  12      837.32      895.77     45.95 o 
   1   1  12     3464.66     3581.35    220.29 o 
   2   1  12      152.19      162.75     28.32 o 
   3   1  12      387.60      367.22     56.63 o 
   4   1  12       63.03       75.82     25.88 o 
   5   1  12      301.13      242.76     38.25 o 
  -9   2  12      674.06      723.58     86.98 o 
  -8   2  12       76.80       82.92     42.35 o 
  -7   2  12      627.15      725.54     48.34 o 
  -6   2  12      296.74      374.26     31.96 o 
  -5   2  12      137.35      108.11     20.19 o 
  -4   2  12     1283.48     1163.74     52.88 o 
  -3   2  12      633.94      562.68     39.34 o 
  -2   2  12       39.31       13.85     25.88 o 
  -1   2  12      480.95      441.71     36.12 o 
   0   2  12     1258.15     1153.90     52.67 o 
   1   2  12       12.70       18.90     18.78 o 
   2   2  12       20.11       10.99     19.86 o 
   3   2  12       70.03       22.07     36.84 o 
   4   2  12      402.57      318.38     61.66 o 
   5   2  12      708.36      720.98     84.87 o 
  -8   3  12      598.69      705.63     58.93 o 
  -7   3  12      202.04      195.69     36.34 o 
  -6   3  12        1.16       -8.37     14.30 o 
  -5   3  12       12.52       28.54     42.43 o 
  -4   3  12      194.01      144.63     26.83 o 
  -3   3  12     1406.31     1262.92     55.67 o 
  -2   3  12      223.82      217.85     73.27 o 
  -1   3  12     2795.41     2653.24     80.92 o 
   0   3  12      403.34      488.82     39.22 o 
   1   3  12      110.34      153.83     29.86 o 
   2   3  12       77.55       21.26     29.86 o 
   3   3  12       78.05       98.66     49.49 o 
   4   3  12      164.42      211.12     57.61 o 
  -8   4  12      107.08      110.86     25.41 o 
  -7   4  12      520.82      499.02     37.15 o 
  -6   4  12        6.08        8.00     19.06 o 
  -5   4  12     1357.29     1197.54     57.98 o 
  -4   4  12      106.99      104.83     23.82 o 
  -3   4  12        2.56       -6.82     16.93 o 
  -2   4  12      335.93      305.88     49.17 o 
  -1   4  12      214.49      241.26     32.44 o 
   0   4  12       33.40       56.21     21.52 o 
   1   4  12      187.10      188.16     30.80 o 
   2   4  12     1256.18     1232.14     96.23 o 
   3   4  12      582.89      619.40     79.19 o 
   4   4  12      203.64      274.08     66.37 o 
  -8   5  12       81.72       72.31     23.29 o 
  -7   5  12        0.50       16.84     21.67 o 
  -6   5  12      451.26      510.69     53.71 o 
  -5   5  12     1082.38     1018.86     57.95 o 
  -4   5  12       52.94       43.13     22.72 o 
  -3   5  12      803.00      842.52     52.30 o 
  -2   5  12      158.00      156.03     31.97 o 
  -1   5  12      180.90      160.14     29.48 o 
   0   5  12        0.94       26.63     20.98 o 
   1   5  12      800.28      711.08     77.89 o 
   2   5  12      287.25      327.47     64.75 o 
   3   5  12      167.82      115.70     56.15 o 
  -8   6  12        0.31       -4.88     24.05 o 
  -7   6  12       14.35       29.48     26.13 o 
  -6   6  12      910.50      888.60     57.98 o 
  -5   6  12       48.77       37.63     22.18 o 
  -4   6  12       22.74        9.21     20.50 o 
  -3   6  12      664.72      646.49     74.00 o 
  -2   6  12        5.81        0.13     23.77 o 
  -1   6  12      104.03      117.23     29.72 o 
   0   6  12      451.69      464.66     44.12 o 
   1   6  12      560.40      464.59     70.43 o 
   2   6  12      282.41      245.36     60.37 o 
  -7   7  12      651.30      631.28     54.04 o 
  -6   7  12       38.70       45.03     26.16 o 
  -5   7  12      347.53      376.00     47.06 o 
  -4   7  12      138.69      193.98     34.17 o 
  -3   7  12      459.65      467.05     46.13 o 
  -2   7  12       80.26       29.62     22.23 o 
  -1   7  12       60.98       81.92     27.11 o 
   0   7  12      329.04      372.42     67.99 o 
   1   7  12      125.33      101.10     50.79 o 
  -6   8  12      143.28      131.28     34.88 o 
  -5   8  12       23.30       26.07     45.19 o 
  -4   8  12      120.43      109.96     31.40 o 
  -3   8  12      198.12      230.74     44.14 o 
  -2   8  12      102.91      145.42     34.14 o 
  -1   8  12      371.08      398.52     46.66 o 
   0 -10  13        8.97      -15.90     20.77 o 
   1 -10  13       55.61       20.64     22.71 o 
   2 -10  13      135.04      132.21     32.32 o 
  -2  -9  13       44.72       32.13     36.02 o 
  -1  -9  13      322.30      342.22     41.04 o 
   0  -9  13      260.82      296.19     39.40 o 
   1  -9  13      206.70      174.20     32.81 o 
   2  -9  13       19.93       49.31     23.85 o 
   3  -9  13       24.92       18.67     22.88 o 
   4  -9  13        8.66        7.97     22.18 o 
  -3  -8  13        0.44      -13.47     29.37 o 
  -2  -8  13      184.48      140.45     29.34 o 
  -1  -8  13      139.80      214.66     59.07 o 
   0  -8  13       96.39       56.44     22.86 o 
   1  -8  13      103.23      125.59     26.86 o 
   2  -8  13       88.39       60.77     32.62 o 
   3  -8  13      136.21      166.60     30.81 o 
   4  -8  13      118.10      115.37     51.77 o 
   5  -8  13       45.56       34.03     25.18 o 
  -4  -7  13      611.27      570.07     67.51 o 
  -3  -7  13      773.99      697.13     71.08 o 
  -2  -7  13       46.17       82.98     22.71 o 
  -1  -7  13     1266.23     1297.57     96.96 o 
   0  -7  13       20.23       29.51     27.91 o 
   1  -7  13      112.41       96.49     24.26 o 
   2  -7  13       77.56       89.91     25.64 o 
   3  -7  13       20.22       47.04     25.15 o 
   4  -7  13        5.94       61.07     24.15 o 
   5  -7  13      116.74      109.18     28.60 o 
  -5  -6  13       20.62       54.20     29.70 o 
  -4  -6  13       36.68       31.64     29.05 o 
  -3  -6  13      311.35      302.58     78.05 o 
  -2  -6  13      601.67      602.92     42.56 o 
  -1  -6  13        2.46       29.82     17.96 o 
   0  -6  13        0.74       17.93     16.06 o 
   1  -6  13        0.16       14.25     17.31 o 
   2  -6  13      225.62      213.17     46.00 o 
   3  -6  13      319.64      276.27     35.23 o 
   4  -6  13      302.72      328.42     39.01 o 
   5  -6  13      290.21      321.61     40.69 o 
   6  -6  13        1.25        0.62     20.78 o 
  -6  -5  13      112.85      112.63     30.73 o 
  -5  -5  13       99.16       94.67     32.21 o 
  -4  -5  13      406.87      428.20     37.74 o 
  -3  -5  13      934.81      957.83     38.59 o 
  -2  -5  13       29.26       16.48     25.07 o 
  -1  -5  13       19.45       28.01     17.13 o 
   0  -5  13       66.42       55.17     19.42 o 
   1  -5  13      469.34      538.48     39.57 o 
   2  -5  13       15.57       -7.46     18.42 o 
   3  -5  13      340.12      290.81     41.79 o 
   4  -5  13       65.80       34.18     26.94 o 
   5  -5  13       14.06       18.82     23.85 o 
   6  -5  13       34.12       80.81     35.38 o 
  -7  -4  13       64.18       45.92     44.79 o 
  -6  -4  13      119.59      158.87     46.09 o 
  -5  -4  13      494.54      483.50    130.14 o 
  -4  -4  13      301.50      235.01     24.67 o 
  -3  -4  13      956.91      969.06     32.63 o 
  -2  -4  13       17.62       18.46     10.33 o 
  -1  -4  13        1.49        2.97     11.91 o 
   0  -4  13      987.13      941.39     46.53 o 
   1  -4  13      410.02      408.64     41.54 o 
   2  -4  13      565.15      593.72     41.01 o 
   3  -4  13      199.53      219.09     29.13 o 
   4  -4  13       12.81       26.16     19.12 o 
   5  -4  13      188.68      220.36     33.04 o 
   6  -4  13       52.22       24.67     31.97 o 
  -7  -3  13     1011.97     1029.79     89.74 o 
  -6  -3  13      328.20      191.00     48.84 o 
  -5  -3  13      458.88      511.32     61.18 o 
  -4  -3  13       40.45        8.07     19.96 o 
  -3  -3  13       89.85       82.75     13.36 o 
  -2  -3  13      101.28      134.45     19.45 o 
  -1  -3  13      886.18      841.60     33.38 o 
   0  -3  13      223.56      200.56     20.28 o 
   1  -3  13      714.48      713.97     32.77 o 
   2  -3  13       36.63       52.20     36.02 o 
   3  -3  13        4.02       -3.20     14.44 o 
   4  -3  13      495.43      452.23     41.14 o 
   5  -3  13       11.16       32.62     28.07 o 
   6  -3  13      783.73      722.12     76.11 o 
  -7  -2  13      278.03      365.12     64.42 o 
  -6  -2  13      308.98      331.20     56.63 o 
  -5  -2  13      305.32      237.80     41.30 o 
  -4  -2  13       33.32       44.61     16.24 o 
  -3  -2  13      134.03      127.28     18.34 o 
  -2  -2  13     2088.68     2329.33    177.04 o 
  -1  -2  13      406.59      390.88     33.41 o 
   0  -2  13     1250.23     1181.59     45.57 o 
   1  -2  13      511.31      530.65     28.38 o 
   2  -2  13        0.36        5.39     11.87 o 
   3  -2  13        7.94        6.37     13.08 o 
   4  -2  13      120.88      146.64     21.50 o 
   5  -2  13      449.38      426.78     57.61 o 
   6  -2  13       11.06      -27.91     29.21 o 
  -8  -1  13      312.37      271.81     61.83 o 
  -7  -1  13     1302.29     1145.97     92.98 o 
  -6  -1  13        4.79       -8.11     30.35 o 
  -5  -1  13        2.21       11.81     14.38 o 
  -4  -1  13      221.42      273.20     30.88 o 
  -3  -1  13      917.96      894.84     47.35 o 
  -2  -1  13      715.40      774.35     61.58 o 
  -1  -1  13        8.71      -12.00     14.85 o 
   0  -1  13        4.34        6.36     18.50 o 
   1  -1  13      474.83      467.20     36.54 o 
   2  -1  13      428.12      505.10     31.45 o 
   3  -1  13       27.96       22.34     15.46 o 
   4  -1  13      960.08     1056.85     55.26 o 
   5  -1  13       92.18      141.08     31.95 o 
   6  -1  13      527.44      581.91    101.91 o 
  -8   0  13       80.68       87.47     45.60 o 
  -7   0  13        4.61       18.50     35.70 o 
  -6   0  13        0.43        4.74     30.10 o 
  -5   0  13      497.58      514.70     40.42 o 
  -4   0  13     2459.09     2444.38     62.67 o 
  -3   0  13      671.79      726.53     44.18 o 
  -2   0  13      460.67      418.31     67.34 o 
  -1   0  13      430.38      368.05     33.96 o 
   0   0  13      182.47      194.85     27.81 o 
   1   0  13        6.72        9.03     18.54 o 
   2   0  13     1592.62     1545.29     61.80 o 
   3   0  13      240.05      240.35     31.66 o 
   4   0  13        1.27      -29.37     32.29 o 
   5   0  13       22.98       10.93     23.57 o 
  -8   1  13        1.30      -25.80     32.45 o 
  -6   1  13       95.24       45.31     17.40 o 
  -5   1  13      250.25      255.03     26.32 o 
  -4   1  13      340.58      343.64     34.71 o 
  -3   1  13       89.24      121.59     29.70 o 
  -2   1  13      144.83      133.82     26.41 o 
  -1   1  13      191.84      205.18     30.01 o 
   0   1  13       94.58       96.70     22.34 o 
   1   1  13      472.98      453.63     37.75 o 
   2   1  13      855.05      820.57     47.92 o 
   3   1  13      125.53       66.05     38.13 o 
   4   1  13      640.60      641.63     76.27 o 
   5   1  13       16.46       62.64     46.41 o 
  -8   2  13      404.55      443.34     50.79 o 
  -7   2  13      169.82      156.10     25.29 o 
  -6   2  13      431.56      425.41     32.72 o 
  -5   2  13     1501.14     1500.57     64.03 o 
  -4   2  13      906.02      897.41     70.99 o 
  -3   2  13      516.96      523.42     84.87 o 
  -2   2  13        1.24       -9.48     23.37 o 
  -1   2  13      534.72      447.61     38.33 o 
   0   2  13       14.93       23.21     19.20 o 
   1   2  13      620.79      627.25     55.01 o 
   2   2  13     1106.09      970.16    100.04 o 
   3   2  13      418.11      361.87     62.15 o 
   4   2  13      144.57      156.92     56.96 o 
  -8   3  13       62.58       44.34     29.37 o 
  -7   3  13      463.72      492.35     37.60 o 
  -6   3  13      155.52      169.38     32.62 o 
  -5   3  13      640.95      678.40     48.50 o 
  -4   3  13       59.40       72.59     21.61 o 
  -3   3  13       52.78       51.74     21.98 o 
  -2   3  13     3904.90     3951.14    104.77 o 
  -1   3  13       55.52       15.29     18.26 o 
   0   3  13      600.78      853.31     50.67 o 
   1   3  13       35.30       12.66     17.79 o 
   2   3  13      310.52      209.66     51.60 o 
   3   3  13      185.52      200.89     54.52 o 
   4   3  13       15.74       -4.22     38.13 o 
  -8   4  13     1079.28     1090.60     66.96 o 
  -7   4  13      324.66      360.95     33.99 o 
  -6   4  13     1043.51     1005.70     60.57 o 
  -5   4  13      701.99      758.23     50.72 o 
  -4   4  13        0.06      -27.14     35.54 o 
  -3   4  13       18.03      -12.55     20.93 o 
  -2   4  13      447.30      393.06     69.78 o 
  -1   4  13      248.48      218.50     32.76 o 
   0   4  13       93.81      101.32     25.38 o 
   1   4  13        1.51       -5.95     19.03 o 
   2   4  13       67.51       34.08     40.89 o 
   3   4  13       99.80      103.04     52.09 o 
  -8   5  13        6.53        4.19     23.44 o 
  -7   5  13      109.57      164.16     50.47 o 
  -6   5  13       18.64       18.64     23.06 o 
  -5   5  13       75.83      107.80     27.83 o 
  -4   5  13      253.82      246.46     36.37 o 
  -3   5  13        5.01        3.57     20.62 o 
  -2   5  13     4045.70     3765.97    107.52 o 
  -1   5  13      128.06      160.76     31.70 o 
   0   5  13       49.08       44.26     24.73 o 
   1   5  13      123.63      136.80     49.82 o 
   2   5  13       53.12       25.15     43.65 o 
  -7   6  13       38.31        8.01     35.46 o 
  -6   6  13       10.79        8.50     23.94 o 
  -5   6  13       44.50       48.45     25.01 o 
  -4   6  13       80.46       69.11     27.59 o 
  -3   6  13     1733.93     1767.02    102.39 o 
  -2   6  13       28.68       22.27     24.40 o 
  -1   6  13        4.47       -1.84     22.35 o 
   0   6  13       37.22       65.68     29.24 o 
   1   6  13      349.75      202.84     58.91 o 
  -7   7  13       16.47       -1.36     32.78 o 
  -6   7  13      342.75      379.71     46.81 o 
  -5   7  13       15.53       -0.97     23.86 o 
  -4   7  13      479.23      551.06     53.39 o 
  -3   7  13       59.06       71.35     28.60 o 
  -2   7  13      456.87      389.22     54.36 o 
  -1   7  13        7.72      -13.00     23.83 o 
   0   7  13        7.62        8.44     44.30 o 
  -5   8  13       78.23      154.49     35.67 o 
  -4   8  13        8.85       20.02     25.48 o 
  -3   8  13       22.08       64.25     33.35 o 
  -2   8  13       27.16       15.95     40.97 o 
  -1  -9  14       30.32       44.62     23.87 o 
   0  -9  14       66.38       64.44     25.34 o 
   1  -9  14        0.87       13.08     22.16 o 
   2  -9  14      172.56      213.00     39.84 o 
   3  -9  14        8.56      -27.40     18.27 o 
  -3  -8  14       42.22       74.00     37.81 o 
  -2  -8  14       33.72       37.89     22.52 o 
  -1  -8  14       20.07       27.55     21.74 o 
   0  -8  14       58.48       60.08     46.25 o 
   1  -8  14      200.29      215.80     34.01 o 
   2  -8  14       21.85       -1.34     20.12 o 
   3  -8  14        8.81        8.13     20.48 o 
   4  -8  14       31.67       51.52     24.98 o 
  -4  -7  14        7.81       48.52     33.27 o 
  -3  -7  14        2.12        8.55     22.23 o 
  -2  -7  14      324.24      343.27     38.55 o 
  -1  -7  14       69.64       66.35     22.96 o 
   0  -7  14      547.14      540.94     43.93 o 
   1  -7  14        1.71        3.33     17.34 o 
   2  -7  14      274.72      270.30     52.82 o 
   3  -7  14        6.89       10.34     20.79 o 
   4  -7  14       13.84      -14.51     18.80 o 
   5  -7  14       21.90       -5.33     25.48 o 
  -5  -6  14       47.65       12.50     33.75 o 
  -4  -6  14      107.49      157.57     41.38 o 
  -3  -6  14      157.80      142.07     28.23 o 
  -2  -6  14      220.90      191.90     83.65 o 
  -1  -6  14      478.21      594.63     43.31 o 
   0  -6  14        3.63        7.16     16.73 o 
   1  -6  14      418.09      398.54     38.63 o 
   2  -6  14      162.14      146.73     28.27 o 
   3  -6  14      146.48      139.00     28.30 o 
   4  -6  14      185.27      151.78     30.76 o 
   5  -6  14      130.29      169.81     33.60 o 
  -6  -5  14       90.89       86.49     46.90 o 
  -5  -5  14       26.56       51.77     37.81 o 
  -4  -5  14      675.80      741.13     38.90 o 
  -3  -5  14      145.89      193.16     28.97 o 
  -2  -5  14     1058.69     1004.93     49.44 o 
  -1  -5  14        1.67       -4.16     16.36 o 
   0  -5  14      282.34      273.29     31.90 o 
   1  -5  14        2.08      -13.96     14.84 o 
   2  -5  14      295.74      306.17     54.77 o 
   3  -5  14       67.18       75.98     23.66 o 
   4  -5  14      452.69      494.82     49.25 o 
   5  -5  14        8.20       16.45     21.43 o 
  -6  -4  14        9.75       51.28     40.73 o 
  -5  -4  14       12.91      -44.54     29.70 o 
  -4  -4  14      301.57      338.25     36.08 o 
  -3  -4  14      714.04      719.19     35.35 o 
  -2  -4  14      230.37      260.76     23.36 o 
  -1  -4  14      276.59      317.53     31.35 o 
   0  -4  14      199.59      190.09     37.16 o 
   1  -4  14      204.14      203.40     28.22 o 
   2  -4  14       35.01       17.36     23.53 o 
   3  -4  14      397.84      376.29     36.60 o 
   4  -4  14      563.71      560.06     88.52 o 
   5  -4  14      112.77       33.34     22.83 o 
  -7  -3  14       10.35        9.09     40.57 o 
  -6  -3  14      196.82      237.41     53.87 o 
  -5  -3  14        6.67       -7.02     18.36 o 
  -4  -3  14      763.58      879.10     40.76 o 
  -3  -3  14      147.03      153.03     20.51 o 
  -2  -3  14      694.82      677.52     46.00 o 
  -1  -3  14       26.92       34.41     18.75 o 
   0  -3  14        1.89       -4.04     11.74 o 
   1  -3  14        7.98       21.87     16.23 o 
   2  -3  14      467.82      515.75     37.96 o 
   3  -3  14      310.78      266.34     32.23 o 
   4  -3  14      473.63      470.78     47.38 o 
   5  -3  14       79.66       58.42     32.45 o 
  -7  -2  14      137.31       74.65     45.44 o 
  -6  -2  14      246.49      173.63     48.20 o 
  -5  -2  14      217.53      197.00     25.42 o 
  -4  -2  14        8.14       19.12     14.68 o 
  -3  -2  14       37.93       56.27     21.31 o 
  -2  -2  14      119.98       97.56     22.66 o 
  -1  -2  14      685.35      731.65     44.05 o 
   0  -2  14     1555.05     1632.58     62.09 o 
   1  -2  14      422.73      457.14     37.28 o 
   2  -2  14     1086.70     1055.00     40.12 o 
   3  -2  14        6.79        1.04     13.57 o 
   4  -2  14        1.28       -2.53     16.82 o 
  -8  -1  14      703.15      569.42     79.35 o 
  -7  -1  14      167.24      147.67     52.09 o 
  -6  -1  14      879.10      824.13     52.26 o 
  -5  -1  14       16.43        2.80     15.61 o 
  -4  -1  14        8.59       -1.40     12.37 o 
  -3  -1  14      540.17      556.32     41.36 o 
  -2  -1  14        5.78       -5.75     14.96 o 
  -1  -1  14       67.01       82.91     21.48 o 
   0  -1  14     1317.63     1178.35     53.96 o 
   1  -1  14      655.00      698.84     44.97 o 
   2  -1  14       71.78       61.46     22.46 o 
   3  -1  14      375.11      395.44     38.54 o 
   4  -1  14        0.01      -37.97     32.94 o 
   5  -1  14      587.57      717.57     78.22 o 
  -8   0  14       64.50       31.64     41.54 o 
  -7   0  14     1037.85     1052.18     94.28 o 
  -6   0  14        9.89       20.76     16.33 o 
  -5   0  14       13.68       17.25     14.57 o 
  -4   0  14        0.47      -11.85     17.54 o 
  -3   0  14      908.40     1065.53     81.62 o 
  -2   0  14      555.92      571.30     41.18 o 
  -1   0  14     3025.34     3044.01     89.04 o 
   0   0  14     1931.34     2089.31     72.69 o 
   1   0  14      170.70      129.03     27.31 o 
   2   0  14       24.81       66.64     23.66 o 
   3   0  14        7.21        3.25     18.10 o 
   4   0  14      134.29      172.66     53.23 o 
   5   0  14       32.31       -9.41     41.22 o 
  -8   1  14      954.81     1094.75     72.15 o 
  -7   1  14        2.13        4.89     15.92 o 
  -6   1  14      318.93      317.83     31.46 o 
  -5   1  14       94.29       96.20     26.28 o 
  -4   1  14     1524.64     1421.62     70.91 o 
  -3   1  14      121.08       78.10     23.29 o 
  -2   1  14       56.39       52.39     34.97 o 
  -1   1  14       26.53       19.86     23.29 o 
   0   1  14        2.24        9.44     19.32 o 
   1   1  14        2.61        2.05     18.22 o 
   2   1  14      135.26      101.45     27.72 o 
   3   1  14     1634.71     1744.28    111.16 o 
   4   1  14      133.42       86.82     48.03 o 
  -8   2  14        0.41      -10.12     24.89 o 
  -7   2  14       22.89       -1.71     19.99 o 
  -6   2  14        1.85       -4.74     17.10 o 
  -5   2  14     2071.16     2138.29     79.18 o 
  -4   2  14     1272.86     1284.27    107.18 o 
  -3   2  14      166.74      180.43     35.05 o 
  -2   2  14      603.13      612.52     61.34 o 
  -1   2  14      718.49      736.16     48.78 o 
   0   2  14      145.50      124.50     27.16 o 
   1   2  14        6.89        8.35     18.97 o 
   2   2  14      872.53      887.95     53.51 o 
   3   2  14       18.86       34.08     43.00 o 
   4   2  14      261.77      315.95     64.75 o 
  -8   3  14       37.09       41.64     26.72 o 
  -7   3  14        0.54      -22.29     16.40 o 
  -6   3  14      172.35      185.77     31.88 o 
  -5   3  14      861.33      841.87     53.66 o 
  -4   3  14      111.36      106.98     25.63 o 
  -3   3  14      146.45       90.97     77.89 o 
  -2   3  14      628.99      540.81     44.18 o 
  -1   3  14      351.68      314.17     36.28 o 
   0   3  14       85.53       72.78     23.23 o 
   1   3  14      735.90      805.89     64.02 o 
   2   3  14      196.87      162.92     49.66 o 
   3   3  14      468.96      383.29     69.94 o 
  -8   4  14      330.03      367.89     38.17 o 
  -7   4  14      703.73      684.35     55.16 o 
  -6   4  14      669.79      719.19     54.48 o 
  -5   4  14       94.18       64.32     25.23 o 
  -4   4  14      263.47      243.21     47.30 o 
  -3   4  14      111.00      133.27     35.13 o 
  -2   4  14     1916.54     1869.33    106.21 o 
  -1   4  14       72.33       40.51     23.07 o 
   0   4  14      601.14      720.38     51.98 o 
   1   4  14      209.82      285.79     51.68 o 
   2   4  14      105.68      107.75     51.44 o 
   3   4  14       34.52       51.93     49.98 o 
  -7   5  14       78.36       48.95     27.68 o 
  -6   5  14      666.97      675.44     78.46 o 
  -5   5  14      113.65       75.90     27.56 o 
  -4   5  14        4.53      -13.65     21.15 o 
  -3   5  14      828.97      962.87     59.07 o 
  -2   5  14        9.17       -7.53     19.44 o 
  -1   5  14      935.01     1035.24     61.73 o 
   0   5  14      244.91      244.79     38.13 o 
   1   5  14      638.66      630.11     82.27 o 
   2   5  14      213.56      230.27     67.83 o 
  -7   6  14      383.80      332.27     45.42 o 
  -6   6  14       77.63      143.13     34.49 o 
  -5   6  14       22.12        2.88     22.78 o 
  -4   6  14        4.91        6.97     20.65 o 
  -3   6  14      107.75       96.12     29.43 o 
  -2   6  14      316.38      368.27     95.74 o 
  -1   6  14        2.19      -16.08     23.31 o 
   0   6  14      174.22      235.53     38.67 o 
   1   6  14      106.17       94.44     52.74 o 
  -6   7  14        1.14       -0.26     24.34 o 
  -5   7  14      209.67      227.62     64.58 o 
  -4   7  14        0.05      -22.62     23.16 o 
  -3   7  14     1072.64     1173.20     69.86 o 
  -2   7  14       13.45        5.02     25.06 o 
  -1   7  14      467.60      396.00     48.59 o 
   0  -9  15       17.21       36.43     23.91 o 
   1  -9  15       27.80       -0.13     19.61 o 
   2  -9  15        0.90       -9.16     20.75 o 
  -2  -8  15       74.81       51.74     24.61 o 
  -1  -8  15       53.37       47.76     43.16 o 
   0  -8  15        0.25        7.14     20.29 o 
   1  -8  15       23.06        8.39     27.59 o 
   2  -8  15      128.29       71.87     39.27 o 
   3  -8  15       58.74       31.62     30.10 o 
   4  -8  15       83.49       82.82     30.42 o 
  -4  -7  15      113.32       46.90     37.49 o 
  -3  -7  15        3.54       -2.71     24.83 o 
  -2  -7  15      189.95      187.13     32.27 o 
  -1  -7  15       87.30       96.17     26.25 o 
   0  -7  15        1.89       10.11     19.41 o 
   1  -7  15      155.19      116.43     27.81 o 
   2  -7  15       11.94        2.45     18.08 o 
   3  -7  15       49.41       19.09     22.02 o 
   4  -7  15        2.52       18.12     21.35 o 
  -3  -6  15        1.88        3.07     18.11 o 
  -2  -6  15       28.43       17.77     18.82 o 
  -1  -6  15      131.41      128.23     27.05 o 
   0  -6  15      311.79      252.18     33.83 o 
   1  -6  15        2.97       22.31     19.28 o 
   2  -6  15       41.90       53.13     22.26 o 
   3  -6  15       22.13       30.73     22.27 o 
   4  -6  15       34.29       39.12     27.10 o 
   5  -6  15      243.50      241.86     37.56 o 
  -5  -5  15       24.75       51.28     40.41 o 
  -4  -5  15       57.57       62.64     33.59 o 
  -3  -5  15       64.62       43.65     30.18 o 
  -2  -5  15       19.26       -5.03     24.34 o 
  -1  -5  15     1083.31     1216.59     54.97 o 
   0  -5  15       18.86       19.02     19.36 o 
   1  -5  15      663.16      621.12    103.61 o 
   2  -5  15       57.25       34.09     21.32 o 
   3  -5  15       71.06       63.92     23.32 o 
   4  -5  15       10.54        7.67     18.96 o 
   5  -5  15        0.83       10.21     21.42 o 
  -6  -4  15      408.91      460.05     68.15 o 
  -5  -4  15       66.76      110.83     43.00 o 
  -4  -4  15        0.58        3.55     15.00 o 
  -3  -4  15        5.93        3.18     14.47 o 
  -2  -4  15      391.32      483.09     60.69 o 
  -1  -4  15        9.69        5.52     22.88 o 
   0  -4  15       93.01      107.75     38.30 o 
   1  -4  15      330.37      326.76     80.16 o 
   2  -4  15      102.57      139.32     26.28 o 
   3  -4  15       98.72       80.18     23.80 o 
   4  -4  15      295.17      353.12     39.23 o 
   5  -4  15      183.71      258.34     51.77 o 
  -6  -3  15       35.93       13.79     34.40 o 
  -5  -3  15       38.32       50.14     35.65 o 
  -4  -3  15       99.69       92.81     20.39 o 
  -3  -3  15     1214.58     1208.03     67.26 o 
  -2  -3  15       15.88       -2.37     17.63 o 
  -1  -3  15      211.57      180.11     28.49 o 
   0  -3  15       78.36       29.14     20.10 o 
   1  -3  15        2.43       13.31     25.96 o 
   2  -3  15        2.83       40.24     27.59 o 
   3  -3  15     1067.19     1216.83     84.54 o 
   4  -3  15       42.79       35.23     20.61 o 
   5  -3  15       13.07      -21.42     25.80 o 
  -7  -2  15       28.25       98.18     49.66 o 
  -5  -2  15        1.06       12.90     16.40 o 
  -4  -2  15      376.63      328.97     28.95 o 
  -3  -2  15        4.28       -2.70     29.94 o 
  -2  -2  15       96.11      108.11     63.21 o 
  -1  -2  15      119.34      143.79     27.36 o 
   0  -2  15       23.18       56.05     34.08 o 
   1  -2  15       24.67        5.65     19.33 o 
   2  -2  15      459.51      474.37     40.67 o 
   3  -2  15      466.84      414.45     56.63 o 
  -7  -1  15      488.77      609.34     76.59 o 
  -6  -1  15        6.47        1.04     19.76 o 
  -5  -1  15      413.17      461.62     34.76 o 
  -4  -1  15      191.11      193.04     28.90 o 
  -3  -1  15      824.27      922.81     76.03 o 
  -2  -1  15       73.55       64.31     23.16 o 
  -1  -1  15      208.31      259.68     32.73 o 
   0  -1  15      726.39      821.01     58.50 o 
   1  -1  15      141.84      147.42     35.62 o 
   2  -1  15      319.28      324.30     36.99 o 
   3  -1  15      808.41      780.93     50.12 o 
   4  -1  15       69.84       92.01     47.06 o 
  -7   0  15        6.27       36.09     27.42 o 
  -6   0  15      846.06      896.55     46.55 o 
  -5   0  15        0.25        2.74     15.45 o 
  -4   0  15     1262.04     1326.44     65.07 o 
  -3   0  15      182.78      239.75     66.29 o 
  -2   0  15      802.59      748.60     67.10 o 
  -1   0  15     3662.53     3866.27    104.47 o 
   0   0  15      527.84      450.78     40.13 o 
   1   0  15      741.97      800.94     58.82 o 
   2   0  15       35.34       31.06     23.69 o 
   3   0  15       61.52      105.80     45.92 o 
   4   0  15       62.93       73.02     46.09 o 
  -8   1  15       26.86       34.63     51.36 o 
  -7   1  15     1811.82     2008.74     67.57 o 
  -6   1  15       11.82       23.72     18.09 o 
  -5   1  15     1482.39     1374.54     66.94 o 
  -4   1  15      858.39      864.13     52.83 o 
  -3   1  15       10.64       24.45     19.43 o 
  -2   1  15       35.44       23.80     20.10 o 
  -1   1  15     2449.83     2391.90     82.54 o 
   0   1  15      364.88      377.56     39.85 o 
   1   1  15       90.42       77.11     26.74 o 
   2   1  15        0.77       -5.62     23.53 o 
   3   1  15       14.86        7.30     38.62 o 
   4   1  15      352.48      323.25     67.51 o 
  -8   2  15      119.70      138.70     34.64 o 
  -7   2  15       15.57        8.41     19.00 o 
  -6   2  15       40.19       69.54     26.01 o 
  -5   2  15       73.82      100.62     27.09 o 
  -4   2  15        1.73        9.10     19.49 o 
  -3   2  15      249.17      232.79     33.52 o 
  -2   2  15      137.35      103.44     27.09 o 
  -1   2  15     2622.53     2603.60    105.72 o 
   0   2  15       25.55       -0.48     19.93 o 
   1   2  15       47.07       48.55     24.30 o 
   2   2  15      150.04      105.15     48.52 o 
   3   2  15      126.31      151.73     54.69 o 
  -7   3  15      119.81       66.19     27.74 o 
  -6   3  15        0.25       24.37     24.06 o 
  -5   3  15      344.13      347.86     78.30 o 
  -4   3  15       21.35       17.52     19.58 o 
  -3   3  15      134.62      162.66     31.38 o 
  -2   3  15      674.85      705.28     50.69 o 
  -1   3  15       10.30       12.22     19.48 o 
   0   3  15      149.10       75.51     39.84 o 
   1   3  15       66.78       55.83     29.70 o 
   2   3  15      719.61      674.08     84.22 o 
   3   3  15      211.39      207.87     62.64 o 
  -7   4  15       28.60       13.74     24.40 o 
  -6   4  15      743.70      739.53     57.21 o 
  -5   4  15      748.67      751.10     55.31 o 
  -4   4  15      483.66      424.82     48.60 o 
  -3   4  15      707.17      695.29     59.07 o 
  -2   4  15       16.27       19.68     21.44 o 
  -1   4  15       12.49       19.67     21.60 o 
   0   4  15       28.67        5.62     30.59 o 
   1   4  15      357.88      328.12     67.18 o 
   2   4  15       55.21       74.81     45.76 o 
  -7   5  15       40.91       29.64     27.70 o 
  -6   5  15      285.04      223.71     39.93 o 
  -5   5  15      310.64      429.93     47.79 o 
  -4   5  15      287.85      346.13     43.58 o 
  -3   5  15       84.38       92.02     28.37 o 
  -2   5  15      309.92      320.53     40.37 o 
  -1   5  15        3.63       -0.09     22.00 o 
   0   5  15     1096.07     1232.15     67.68 o 
   1   5  15      187.22      274.73     68.48 o 
  -6   6  15      484.45      467.29     67.51 o 
  -5   6  15      271.32      220.05     38.18 o 
  -4   6  15       21.54       18.49     21.75 o 
  -3   6  15       12.31       -7.75     22.90 o 
  -2   6  15        2.30        9.79     25.07 o 
  -1   6  15      315.62      288.32     58.66 o 
   0   6  15       41.06       46.09     42.68 o 
  -5   7  15       40.03        3.41     26.54 o 
  -4   7  15        0.49       25.21     26.86 o 
  -3   7  15        4.42      -20.60     32.94 o 
  -2   7  15      577.59      509.64     54.57 o 
  -1  -8  16      125.91      108.18     29.09 o 
   0  -8  16       36.32        8.65     20.54 o 
   1  -8  16        9.64        5.89     21.40 o 
   2  -8  16       67.87       32.71     25.39 o 
  -3  -7  16      135.10       87.30     40.41 o 
  -2  -7  16      112.81      145.41     57.77 o 
  -1  -7  16       65.18        2.81     19.90 o 
   0  -7  16       18.90        5.38     39.68 o 
   1  -7  16       47.56       47.04     44.79 o 
   2  -7  16      170.53      164.77     32.34 o 
   3  -7  16        0.23        2.52     21.36 o 
  -3  -6  16      137.12      155.78     44.95 o 
  -2  -6  16       51.29        1.46     27.42 o 
  -1  -6  16       67.80       39.27     32.13 o 
   0  -6  16      132.49      148.62     28.83 o 
   1  -6  16      104.88       54.49     23.44 o 
   2  -6  16        3.83       11.82     22.56 o 
   3  -6  16       33.07       41.94     22.30 o 
   4  -6  16        7.11       -0.95     21.42 o 
  -4  -5  16        7.53       11.03     31.32 o 
  -3  -5  16       74.09       71.89     36.84 o 
  -2  -5  16        6.73        4.06     27.75 o 
  -1  -5  16       31.75       30.02     28.07 o 
   0  -5  16      414.77      427.59     62.15 o 
   1  -5  16      198.27      274.73     52.58 o 
   2  -5  16      102.52      105.21     35.54 o 
   3  -5  16      150.05      148.66     52.90 o 
   4  -5  16        2.14        5.38     19.65 o 
  -6  -4  16      418.86      415.42     67.34 o 
  -5  -4  16      249.07      329.37     41.44 o 
  -4  -4  16       22.34       19.27     17.06 o 
  -3  -4  16        7.59      -11.03     24.34 o 
  -2  -4  16      156.49      112.62     39.59 o 
  -1  -4  16       92.06      114.57     39.76 o 
   0  -4  16       12.93       -2.43     26.13 o 
   1  -4  16     1136.53     1207.48     87.47 o 
   2  -4  16       88.93       86.49     37.49 o 
   3  -4  16       31.73       51.28     36.51 o 
   4  -4  16      444.52      450.45     43.83 o 
  -6  -3  16      402.95      565.26     53.04 o 
  -5  -3  16       92.71       85.80     21.88 o 
  -4  -3  16      114.25      105.95     21.91 o 
  -3  -3  16        1.08        0.55     16.65 o 
  -2  -3  16      582.18      612.61     50.79 o 
  -1  -3  16        1.50      -19.69     18.66 o 
   0  -3  16     2673.79     2696.66    127.38 o 
   1  -3  16      289.09      236.76     47.38 o 
   2  -3  16        4.58      -33.10     22.07 o 
   3  -3  16        6.32        3.25     25.96 o 
   4  -3  16        1.59       29.37     34.24 o 
  -6  -2  16       28.53        0.26     23.74 o 
  -5  -2  16        0.50      -14.33     19.02 o 
  -4  -2  16      135.99      118.13     22.14 o 
  -3  -2  16      803.93      958.75     83.73 o 
  -2  -2  16       19.77       32.96     20.22 o 
  -1  -2  16        4.53       12.49     18.88 o 
   0  -2  16      157.92      108.58     26.96 o 
   1  -2  16        0.50      -19.98     35.94 o 
   2  -2  16        3.22       28.40     29.86 o 
   3  -2  16       41.42       42.84     32.62 o 
  -7  -1  16       16.19       69.49     31.89 o 
  -6  -1  16      277.82      308.25     32.63 o 
  -5  -1  16       16.61        1.35     16.69 o 
  -4  -1  16     3351.58     3369.13    101.40 o 
  -3  -1  16      386.73      331.18     37.79 o 
  -2  -1  16      111.84      132.66     27.06 o 
  -1  -1  16      100.75       66.65     23.94 o 
   0  -1  16      131.81      124.96     27.21 o 
   1  -1  16        2.14       19.05     20.82 o 
   2  -1  16       93.88       83.32     25.09 o 
   3  -1  16      330.31      338.00     40.34 o 
  -7   0  16        7.95        1.92     33.27 o 
  -6   0  16       95.61       57.70     22.23 o 
  -5   0  16      710.53      694.38     72.78 o 
  -4   0  16       16.50       20.56     22.15 o 
  -3   0  16      126.83      100.98     26.24 o 
  -2   0  16      377.65      338.43    112.13 o 
  -1   0  16       20.09       15.27     20.03 o 
   0   0  16      484.58      478.38     65.88 o 
   1   0  16       90.24       39.78     30.83 o 
   2   0  16      604.33      656.83     63.12 o 
   3   0  16        0.15      -41.06     37.65 o 
   4   0  16      217.36      224.26     62.48 o 
  -7   1  16       12.65       -8.88     18.10 o 
  -6   1  16     1139.70     1270.69     55.27 o 
  -5   1  16       23.02       56.96     29.45 o 
  -4   1  16      643.06      592.65     49.57 o 
  -3   1  16       23.57       39.43     22.98 o 
  -2   1  16        7.20        6.96     19.58 o 
  -1   1  16     1303.36     1456.47     65.97 o 
   0   1  16       43.58       56.22     40.97 o 
   1   1  16      829.07      960.50     60.61 o 
   2   1  16        7.50        3.17     23.45 o 
   3   1  16       63.42       68.97     48.84 o 
  -7   2  16      214.44      205.08     29.61 o 
  -6   2  16        0.31      -13.01     33.92 o 
  -5   2  16      755.75      818.20     57.22 o 
  -4   2  16       14.84        0.57     20.40 o 
  -3   2  16        2.46      -23.09     17.43 o 
  -2   2  16     1363.29     1440.06     68.62 o 
  -1   2  16      537.87      550.00     48.06 o 
   0   2  16     1000.93      973.13     63.21 o 
   1   2  16        0.16      -26.01     22.72 o 
   2   2  16      484.93      568.77     78.54 o 
   3   2  16       34.20       53.87     47.22 o 
  -7   3  16       42.99       38.76     30.91 o 
  -6   3  16      432.30      406.38     47.70 o 
  -5   3  16        9.96        9.49     19.42 o 
  -4   3  16      233.27      244.81     74.16 o 
  -3   3  16       38.90       31.93     23.64 o 
  -2   3  16      692.78      593.59     49.57 o 
  -1   3  16      268.90      295.54     39.89 o 
   0   3  16       41.90       13.92     23.74 o 
   1   3  16       82.80       59.93     25.45 o 
   2   3  16       79.20       11.52     43.49 o 
  -7   4  16        2.04        8.15     25.42 o 
  -6   4  16      125.37       89.48     38.62 o 
  -5   4  16      261.51      228.88     38.12 o 
  -4   4  16      543.46      452.70     47.01 o 
  -3   4  16      150.74      165.24     33.57 o 
  -2   4  16     1129.24     1244.72     79.84 o 
  -1   4  16       84.50       33.05     24.89 o 
   0   4  16      281.77      282.68     41.91 o 
   1   4  16       38.80      -19.64     43.00 o 
  -6   5  16       76.02       60.78     29.34 o 
  -5   5  16      195.90      200.51     37.79 o 
  -4   5  16      255.35      268.99     83.57 o 
  -3   5  16      690.84      677.19     55.56 o 
  -2   5  16       91.53       83.89     29.73 o 
  -1   5  16       16.30        5.35     24.20 o 
   0   5  16       41.48       15.92     25.06 o 
  -5   6  16       87.98       41.82     28.28 o 
  -4   6  16     1073.89     1103.48     69.07 o 
  -3   6  16      116.08       86.12     30.48 o 
  -2   6  16      137.46      226.18     40.97 o 
   0  -8  17      134.82      149.52     34.16 o 
  -2  -7  17       16.18       47.71     37.81 o 
  -1  -7  17       38.72       64.26     34.73 o 
   0  -7  17        5.51      -39.68     26.45 o 
   1  -7  17       13.11        7.44     22.80 o 
   2  -7  17      274.02      331.16     67.02 o 
  -3  -6  17        5.87      -10.39     26.61 o 
  -2  -6  17      320.37      257.37     54.20 o 
  -1  -6  17        3.92       38.46     35.38 o 
   0  -6  17        1.12      -35.78     23.85 o 
   1  -6  17      175.24      175.09     49.33 o 
   2  -6  17        6.03       -5.19     26.45 o 
   3  -6  17        2.03      -25.86     19.84 o 
  -4  -5  17       74.51       52.25     37.81 o 
  -3  -5  17      233.60      164.06     47.38 o 
  -2  -5  17       70.70       48.68     33.43 o 
  -1  -5  17      125.19       76.43     38.78 o 
   0  -5  17       99.77       42.84     34.56 o 
   1  -5  17      298.77      303.94     55.98 o 
   2  -5  17        1.08       23.21     29.05 o 
   3  -5  17      248.64      264.18     54.52 o 
  -5  -4  17      161.54      143.99     32.17 o 
  -4  -4  17       71.62       23.85     33.43 o 
  -3  -4  17       99.25      128.36     43.16 o 
  -2  -4  17      383.01      381.67     59.88 o 
  -1  -4  17        4.31       -1.62     27.26 o 
   0  -4  17      245.86      178.66     46.09 o 
   1  -4  17      115.46      111.48     41.06 o 
   2  -4  17      250.39      286.25     56.31 o 
   3  -4  17       49.45       30.35     31.64 o 
   4  -4  17      221.53      158.05     47.38 o 
  -6  -3  17      126.86      139.97     65.72 o 
  -5  -3  17      215.44      238.79     45.23 o 
  -4  -3  17       30.22       25.31     23.11 o 
  -3  -3  17      513.42      584.80     91.52 o 
  -2  -3  17       79.11       95.25     26.84 o 
  -1  -3  17      710.30      912.46     82.27 o 
   0  -3  17      781.70      937.62     82.27 o 
   1  -3  17      850.69      930.31     83.73 o 
   2  -3  17      180.26      132.09     42.68 o 
   3  -3  17      128.70      196.19     47.55 o 
   4  -3  17        1.05       14.12     33.43 o 
  -6  -2  17      773.49      769.27    124.46 o 
  -5  -2  17       14.91        4.71     17.87 o 
  -4  -2  17      253.70      249.23     59.72 o 
  -3  -2  17      505.47      621.19    102.48 o 
  -2  -2  17        4.73       -4.29     18.55 o 
  -1  -2  17       30.10       28.01     21.79 o 
   0  -2  17     1827.96     2059.08     79.43 o 
   1  -2  17       59.47       24.34     28.88 o 
   2  -2  17      234.03      196.51     47.38 o 
   3  -2  17       39.77      -20.93     28.72 o 
  -6  -1  17       26.72        8.70     19.48 o 
  -5  -1  17       35.17       11.71     22.44 o 
  -4  -1  17        0.17       18.51     22.61 o 
  -3  -1  17      362.10      331.27     67.26 o 
  -2  -1  17      127.44      113.89     28.69 o 
  -1  -1  17      386.86      428.86     72.94 o 
   0  -1  17      406.58      500.68     45.23 o 
   1  -1  17       49.31       45.37     23.43 o 
   2  -1  17        4.01      -10.57     31.81 o 
   3  -1  17       28.61        6.63     25.25 o 
  -7   0  17       99.03       74.18     37.73 o 
  -6   0  17       42.23       43.44     20.74 o 
  -5   0  17        7.05       -0.17     23.35 o 
  -4   0  17     1303.76     1213.52     64.42 o 
  -3   0  17       61.02       31.95     24.56 o 
  -2   0  17      222.60      243.54     89.49 o 
  -1   0  17        9.03       10.91     23.86 o 
   0   0  17       27.90       31.49     24.26 o 
   1   0  17      483.53      561.94     49.07 o 
   2   0  17        3.11        5.61     24.13 o 
   3   0  17      660.04      532.09     77.57 o 
  -7   1  17      138.49      141.50     28.76 o 
  -6   1  17        4.31       19.10     23.36 o 
  -5   1  17     1490.05     1473.07     78.62 o 
  -4   1  17      212.38      147.54     32.63 o 
  -3   1  17     1155.10     1297.91     80.65 o 
  -2   1  17      362.53      314.34     40.63 o 
  -1   1  17        3.24      -25.17     18.95 o 
   0   1  17      154.94      191.37     35.81 o 
   1   1  17        6.66       12.55     24.23 o 
   2   1  17      774.67      824.14     58.22 o 
  -7   2  17       11.84      -11.29     25.60 o 
  -6   2  17      148.47      140.74     34.54 o 
  -5   2  17       13.07       22.56     27.51 o 
  -4   2  17      683.64      752.39    134.93 o 
  -3   2  17       87.08      132.00     55.25 o 
  -2   2  17       60.55       57.07     25.34 o 
  -1   2  17      375.12      337.84     61.75 o 
   0   2  17       85.07       77.37     26.63 o 
   1   2  17     1356.70     1548.57    115.54 o 
   2   2  17        2.80        7.30     44.95 o 
  -6   3  17       81.68       80.97     31.31 o 
  -5   3  17      655.56      681.59     56.84 o 
  -4   3  17      130.05      104.11     34.97 o 
  -3   3  17       48.45       67.21     30.83 o 
  -2   3  17       41.19       48.55     25.99 o 
  -1   3  17       45.01       56.48     28.13 o 
   0   3  17      224.47      254.41     78.70 o 
   1   3  17        4.02       24.32     25.87 o 
  -6   4  17      139.68       68.18     31.30 o 
  -5   4  17       54.68       67.19     28.94 o 
  -4   4  17        0.06      -26.12     19.70 o 
  -3   4  17       50.81       42.39     25.66 o 
  -2   4  17       93.05       75.61     28.83 o 
  -1   4  17      832.46     1033.75     66.49 o 
   0   4  17       38.16       34.13     26.56 o 
  -5   5  17       27.55        0.30     36.92 o 
  -4   5  17       34.66       38.02     27.43 o 
  -3   5  17       79.80       73.52     28.44 o 
  -2   5  17      132.22       62.62     27.76 o 
  -1   5  17       33.36       42.03     26.32 o 
  -1  -7  18       44.97       79.03     40.89 o 
   0  -7  18       20.74       58.42     38.62 o 
   1  -7  18       46.85       18.99     33.43 o 
  -2  -6  18       12.30       40.24     35.21 o 
  -1  -6  18      157.31      139.07     43.65 o 
   0  -6  18       42.85      101.75     43.16 o 
   1  -6  18      550.02      732.99     83.41 o 
   2  -6  18        1.88       34.24     37.00 o 
  -4  -5  18       61.99      115.70     46.57 o 
  -3  -5  18        2.09       -5.52     28.56 o 
  -2  -5  18      208.05      213.71     51.77 o 
  -1  -5  18        6.69       14.60     30.51 o 
   0  -5  18       12.97       -5.03     28.88 o 
   1  -5  18      201.21      159.84     48.68 o 
   2  -5  18       22.09      -25.15     32.62 o 
  -4  -4  18       63.12       33.75     36.19 o 
  -3  -4  18     1518.98     1552.47    104.02 o 
  -2  -4  18        2.83        6.17     30.99 o 
  -1  -4  18       61.76       56.80     34.73 o 
   0  -4  18        0.05      -14.28     30.18 o 
   1  -4  18        7.32       10.39     31.64 o 
   2  -4  18        2.90       -9.57     30.99 o 
   3  -4  18      190.53      236.11     55.34 o 
  -5  -3  18      154.41      137.76     41.81 o 
  -4  -3  18      368.86      419.38     70.02 o 
  -3  -3  18      286.21      339.21     71.56 o 
  -2  -3  18        5.72       23.85     32.45 o 
  -1  -3  18      216.49      209.98     50.14 o 
   0  -3  18       68.33       56.15     33.75 o 
   1  -3  18       69.67       57.93     34.08 o 
   2  -3  18      379.49      375.01     63.77 o 
   3  -3  18      165.83      189.37     51.77 o 
  -5  -2  18      534.02      738.39     75.29 o 
  -4  -2  18      133.50      108.13     29.65 o 
  -3  -2  18      305.60      353.09     59.72 o 
  -2  -2  18       21.90       -9.23     19.78 o 
  -1  -2  18        2.38       19.66     22.96 o 
   0  -2  18      117.26      147.87     32.12 o 
   1  -2  18      221.06      212.74     48.84 o 
   2  -2  18      163.77      139.23     42.68 o 
   3  -2  18      161.84      110.99     43.00 o 
  -6  -1  18      142.14      110.90     26.63 o 
  -5  -1  18       45.52       41.00     36.67 o 
  -4  -1  18      150.25      155.68     41.06 o 
  -3  -1  18      163.52      117.95     30.60 o 
  -2  -1  18       42.50        8.48     22.03 o 
  -1  -1  18      791.76      817.73     76.92 o 
   0  -1  18      743.43      769.94     55.79 o 
   1  -1  18      160.33      190.46     37.44 o 
   2  -1  18       37.98        5.90     29.45 o 
  -6   0  18       48.31       34.85     27.95 o 
  -5   0  18      222.11      165.87     52.50 o 
  -4   0  18       29.73       14.40     24.18 o 
  -3   0  18      487.07      493.20     48.65 o 
  -2   0  18       89.61       99.47     29.98 o 
  -1   0  18      982.58      876.09     58.17 o 
   0   0  18       66.46       83.43     28.93 o 
   1   0  18        4.14       11.01     22.09 o 
   2   0  18        9.66        1.20     25.73 o 
  -6   1  18        0.71      -18.15     23.48 o 
  -5   1  18       20.97       -1.64     24.08 o 
  -4   1  18      776.78      809.66     59.13 o 
  -3   1  18      281.72      270.10     39.73 o 
  -2   1  18      578.95      531.06     50.31 o 
  -1   1  18      681.86      677.53     54.71 o 
   0   1  18      204.97      154.47     35.12 o 
   1   1  18       51.73       46.13     28.31 o 
   2   1  18        0.05       40.89     52.74 o 
  -6   2  18       25.43        6.75     25.44 o 
  -5   2  18      363.47      392.34     47.88 o 
  -4   2  18       52.65       82.14     29.94 o 
  -3   2  18      813.60      974.77     63.96 o 
  -2   2  18      401.51      464.91     50.63 o 
  -1   2  18       83.19       93.43     29.78 o 
   0   2  18       38.07       62.96     28.77 o 
   1   2  18       25.62        3.42     25.02 o 
  -5   3  18       95.65       80.49     30.58 o 
  -4   3  18      312.96      264.86     42.03 o 
  -3   3  18      538.22      574.78     54.06 o 
  -2   3  18      150.46      134.30     42.76 o 
  -1   3  18       74.58       48.93     39.35 o 
   0   3  18       85.16       90.59     39.51 o 
  -5   4  18      131.67       83.50     98.01 o 
  -4   4  18        7.15       39.12     27.61 o 
  -3   4  18       12.76       11.46     24.45 o 
  -2   4  18      108.04      103.82     31.50 o 
  -1   4  18        9.15       26.23     26.71 o 
  -1  -6  19        0.25      -16.39     30.02 o 
   0  -6  19      257.96      320.33     65.23 o 
  -3  -5  19        6.59      -39.59     29.70 o 
  -2  -5  19      258.41      365.28     66.37 o 
  -1  -5  19       41.81      -19.80     30.51 o 
   0  -5  19       21.29        8.76     34.24 o 
   1  -5  19      397.95      397.25     68.32 o 
  -3  -4  19       98.78       93.31     44.95 o 
  -2  -4  19      447.24      549.30     75.29 o 
  -1  -4  19        3.27       55.17     38.78 o 
   0  -4  19      300.37      338.18     62.64 o 
   1  -4  19        3.76       34.24     31.97 o 
   2  -4  19        0.10      -21.10     34.40 o 
  -4  -3  19       72.85       50.38     28.76 o 
  -3  -3  19      741.99      868.32     87.30 o 
  -2  -3  19      237.17      244.71     54.20 o 
  -1  -3  19      132.66      168.76     45.44 o 
   0  -3  19       43.59      110.02     40.24 o 
   1  -3  19       12.76       15.09     33.59 o 
   2  -3  19      156.09      213.88     56.31 o 
  -5  -2  19      106.81       76.23     74.16 o 
  -4  -2  19      763.66      798.77     58.66 o 
  -3  -2  19        6.50      -11.86     20.52 o 
  -2  -2  19      524.87      436.74     79.84 o 
  -1  -2  19       28.75       79.68     41.46 o 
   0  -2  19       11.85       38.62     32.13 o 
   1  -2  19      144.74      114.08     42.35 o 
   2  -2  19       48.87       41.87     36.02 o 
  -5  -1  19      141.87      212.96     53.47 o 
  -4  -1  19      112.96       69.09     28.76 o 
  -3  -1  19      199.34      131.75     67.67 o 
  -2  -1  19       43.19       66.44     26.84 o 
  -1  -1  19       20.43       11.45     36.59 o 
   0  -1  19      179.61      137.55     33.27 o 
   1  -1  19      197.27      185.30     36.30 o 
  -5   0  19       25.84       -0.98     24.91 o 
  -4   0  19      281.46      374.42     46.04 o 
  -3   0  19       32.14       41.97     26.28 o 
  -2   0  19       20.37      -17.65     26.29 o 
  -1   0  19       39.00       -7.52     24.54 o 
   0   0  19      133.77      139.17     33.76 o 
   1   0  19       44.56       20.19     29.21 o 
  -5   1  19      106.56      124.77     59.80 o 
  -4   1  19       26.78        8.56     35.21 o 
  -3   1  19       52.28       59.25     37.00 o 
  -2   1  19       50.48       47.58     27.03 o 
  -1   1  19      416.35      424.89     48.69 o 
   0   1  19      528.75      524.77     52.58 o 
  -5   2  19        3.33       23.35     25.48 o 
  -4   2  19        3.11      -19.21     24.28 o 
  -3   2  19        2.40       -3.61     22.12 o 
  -2   2  19      400.94      375.48     95.17 o 
  -1   2  19      113.88       91.00     83.90 o 
   0   2  19       87.22      100.97     33.16 o 
  -4   3  19      134.63       91.10     31.25 o 
  -3   3  19      705.27      790.36     62.95 o 
  -2   3  19      399.76      373.13     53.79 o 
  -2  -4  20       52.97       50.47     35.21 o 
  -1  -4  20      152.75      186.29     51.60 o 
   0  -4  20       97.35       24.18     33.92 o 
  -3  -3  20        0.94      -34.24     27.75 o 
  -2  -3  20      162.71      101.91     42.52 o 
  -1  -3  20        1.24        7.63     31.64 o 
   0  -3  20      501.62      465.56     71.08 o 
  -3  -2  20      463.36      430.50     49.17 o 
  -2  -2  20       15.76        2.96     24.61 o 
  -1  -2  20      343.27      281.54     59.23 o 
   0  -2  20      153.85      127.55     47.55 o 
  -4  -1  20      472.10      582.13     75.70 o 
  -3  -1  20        4.04       15.63     26.35 o 
  -2  -1  20      471.18      511.32     52.09 o 
  -1  -1  20       35.43       37.28     27.91 o 
   0  -1  20        3.60       -8.46     42.76 o 
  -4   0  20        1.21        4.82     31.48 o 
  -3   0  20      272.12      355.17     47.32 o 
  -2   0  20       22.03       20.68     26.64 o 
  -1   0  20       12.36       16.26     52.33 o 
   0   0  20        1.99       -0.51     26.57 o 
  -4   1  20      184.91      125.97     34.57 o 
  -3   1  20        0.60      -10.59     23.86 o 
  -2   1  20        0.99       -4.56     32.37 o 
  -1   1  20      126.34      104.88     61.83 o 
                                                 
